# Supplementary material for: 1-[2-Oxo-5-(trifluoro­meth­oxy)indolin-3-yl­idene]-4-[4-(trifluoro­methyl)­phen­yl]thio­semicarbazide
Source: Acta Crystallogr Sect E Struct Rep Online. 2010 Jun 23;66(Pt 7):o1749. doi: 10.1107/S1600536810023494 (PMC3006819; doi:10.1107/S1600536810023494)
Supplement: Supplementary file 1 [file e-66-o1749-sup1.cif]

##############################################################################
###                                                                        ###
###        Electronic paper (Acta Crystallographica Section E)             ###
###                                                                        ###
##############################################################################
#                                                                            #
# This CIF contains the data in a paper accepted for publication in Acta     #
# Crystallographica Section E. It conforms to the requirements of Notes      #
# for Authors for Section E, and has been peer reviewed under the auspices   #
# of the IUCr Commission on Journals.                                        #
#                                                                            #
# Full details of the Crystallographic Information File format               #
# are given in the paper "The Crystallographic Information File (CIF):       #
# a New Standard Archive File for Crystallography" by S. R. Hall, F. H.      #
# Allen and I. D. Brown [Acta Cryst. (1991), A47, 655-685].                  #
#                                                                            #
# The current version of the core CIF dictionary is obtainable from          #
# ftp://ftp.iucr.org/pub/cif_core.dic. The current version number is 2.4.    #
#                                                                            #
# Software is freely available for graphical display of the structure(s) in  #
# this CIF.  For information consult the CIF home page http://www.iucr.org/  #
# cif/home.html                                                              #
#                                                                            #
# This file may be used for bona fide research purposes within the           #
# scientific community so long as proper attribution is given to the journal # 
# article from which it was obtained.                                        #
#                                                                            #
##############################################################################
                                             
data_global
_audit_creation_method     ?
_journal_date_recd_electronic     2010-06-13
_journal_date_accepted     2010-06-17
_journal_name_full     'Acta Crystallographica, Section E'
_journal_year     2010
_journal_volume     66
_journal_issue      7
_journal_page_first     o1749
_journal_page_last     o1749
_journal_paper_category     QO
_journal_coeditor_code     SI2270
_publ_contact_author
;
Muhammad Nawaz Tahir
University of Sargodha
Department of Physics
Sargodha
Pakistan
;
_publ_contact_author_email     'dmntahir_uos@yahoo.com'
_publ_contact_author_fax     '0092 48 32 22 121'
_publ_contact_author_phone     '0092 48 92 30 914'
_publ_section_title
;\
1-[2-Oxo-5-(trifluoromethoxy)indolin-3-ylidene]-4-[4-\
(trifluoromethyl)phenyl]thiosemicarbazide
;
loop_
    _publ_author_name
    _publ_author_address
    'Humayun Pervez'
;
Department of Chemistry
Bahauddin Zakariya University
Multan 60800
Pakistan
;
    'Mohammad S. Iqbal'
;
Department of Chemistry
Government College University
Lahore
Pakistan
;
    'Naveeda Saira'
;
Department of Chemistry
Bahauddin Zakariya University
Multan 60800
Pakistan
;
    'Muhammad Yaqub'
;
Department of Chemistry
Bahauddin Zakariya University
Multan 60800
Pakistan
;
    'Tahir, M. Nawaz'
;
Department of Physics
University of Sargodha
Sargodha
Pakistan
;
data_I
_audit_creation_method     SHELXL-97
_chemical_name_systematic
;
1-[2-Oxo-5-(trifluoromethoxy)indolin-3-ylidene]-4-[4-
(trifluoromethyl)phenyl]thiosemicarbazide
;
_chemical_name_common     ?
_chemical_formula_moiety     'C17 H10 F6 N4 O2 S'
_chemical_formula_sum     'C17 H10 F6 N4 O2 S'
_chemical_formula_iupac     'C17 H10 F6 N4 O2 S'
_chemical_formula_weight     448.35
_symmetry_cell_setting     triclinic
_symmetry_space_group_name_H-M     'P -1'
_symmetry_space_group_name_Hall     '-P 1'
loop_
    _symmetry_equiv_pos_site_id
    _symmetry_equiv_pos_as_xyz
    1 x,y,z
    2 -x,-y,-z
_cell_length_a     7.5452(11)
_cell_length_b     8.3177(13)
_cell_length_c     16.048(2)
_cell_angle_alpha     104.452(6)
_cell_angle_beta     94.752(7)
_cell_angle_gamma     103.606(7)
_cell_volume     937.1(2)
_cell_formula_units_Z     2
_cell_measurement_reflns_used     2191
_cell_measurement_theta_min     2.59
_cell_measurement_theta_max     25.25
_cell_measurement_temperature     296(2)
_exptl_crystal_description     prism
_exptl_crystal_colour     yellow
_exptl_crystal_size_max     0.32
_exptl_crystal_size_mid     0.24
_exptl_crystal_size_min     0.22
_exptl_crystal_density_diffrn     1.589
_exptl_crystal_density_meas     ?
_exptl_crystal_density_method     'not measured'
_exptl_crystal_F_000     452
_exptl_absorpt_coefficient_mu     0.253
_exptl_absorpt_correction_type     multi-scan
_exptl_absorpt_process_details     '(SADABS; Bruker, 2005)'
_exptl_absorpt_correction_T_min     0.942
_exptl_absorpt_correction_T_max     0.952
_exptl_special_details
;
;
_diffrn_ambient_temperature     296(2)
_diffrn_radiation_type     MoK\a
_diffrn_radiation_wavelength     0.71073
_diffrn_radiation_source     'fine-focus sealed tube'
_diffrn_radiation_monochromator     graphite
_diffrn_measurement_device_type     'Bruker Kappa APEXII CCD'
_diffrn_measurement_method     \w
_diffrn_detector_area_resol_mean     8.2
_diffrn_reflns_number     13964
_diffrn_reflns_av_R_equivalents     0.0445
_diffrn_reflns_av_sigmaI/netI     0.0466
_diffrn_reflns_theta_min     2.59
_diffrn_reflns_theta_max     25.25
_diffrn_reflns_theta_full     25.25
_diffrn_measured_fraction_theta_max     0.993
_diffrn_measured_fraction_theta_full     0.993
_diffrn_reflns_limit_h_min     -9
_diffrn_reflns_limit_h_max     6
_diffrn_reflns_limit_k_min     -9
_diffrn_reflns_limit_k_max     9
_diffrn_reflns_limit_l_min     -19
_diffrn_reflns_limit_l_max     19
_diffrn_standards_number     0
_diffrn_standards_interval_count     ?
_diffrn_standards_interval_time     ?
_diffrn_standards_decay_%     ?
_refine_special_details
;
Refinement of <i>F</i>^2^ against ALL reflections. The weighted <i>R</i>-factor
<i>wR</i> and goodness of fit <i>S</i> are based on <i>F</i>^2^, conventional
<i>R</i>-factors <i>R</i> are based on <i>F</i>, with <i>F</i> set to zero for
negative <i>F</i>^2^. The threshold expression of <i>F</i>^2^ >
\s(<i>F</i>^2^) is used only for calculating <i>R</i>-factors(gt) <i>etc</i>.
and is not relevant to the choice of reflections for refinement.
<i>R</i>-factors based on <i>F</i>^2^ are statistically about twice as large
as those based on <i>F</i>, and <i>R</i>- factors based on ALL data will be
even larger.
;
_reflns_number_total     3351
_reflns_number_gt     2191
_reflns_threshold_expression     I>2\s(I)
_refine_ls_structure_factor_coef     Fsqd
_refine_ls_matrix_type     full
_refine_ls_R_factor_all     0.0786
_refine_ls_R_factor_gt     0.0427
_refine_ls_wR_factor_gt     0.0966
_refine_ls_wR_factor_ref     0.1132
_refine_ls_goodness_of_fit_ref     1.020
_refine_ls_restrained_S_all     1.024
_refine_ls_number_reflns     3351
_refine_ls_number_parameters     302
_refine_ls_number_restraints     11
_refine_ls_hydrogen_treatment     constr
_refine_ls_weighting_scheme     calc
_refine_ls_weighting_details
         'calc w=1/[\s^2^(Fo^2^)+(0.0501P)^2^+0.1774P] where P=(Fo^2^+2Fc^2^)/3'
_atom_sites_solution_hydrogens     geom
_atom_sites_solution_primary     direct
_atom_sites_solution_secondary     difmap
_refine_ls_shift/su_max     0.001
_refine_ls_shift/su_mean     0.003
_refine_diff_density_max     0.237
_refine_diff_density_min     -0.238
loop_
    _atom_type_symbol
    _atom_type_description
    _atom_type_scat_dispersion_real
    _atom_type_scat_dispersion_imag
    _atom_type_scat_source
    'C' 'C' 0.0033 0.0016
                         'International Tables Vol C Tables 4.2.6.8 and 6.1.1.4'
    'H' 'H' 0.0000 0.0000
                         'International Tables Vol C Tables 4.2.6.8 and 6.1.1.4'
    'N' 'N' 0.0061 0.0033
                         'International Tables Vol C Tables 4.2.6.8 and 6.1.1.4'
    'O' 'O' 0.0106 0.0060
                         'International Tables Vol C Tables 4.2.6.8 and 6.1.1.4'
    'F' 'F' 0.0171 0.0103
                         'International Tables Vol C Tables 4.2.6.8 and 6.1.1.4'
    'S' 'S' 0.1246 0.1234
                         'International Tables Vol C Tables 4.2.6.8 and 6.1.1.4'
_computing_data_collection     'APEX2 (Bruker, 2007)'
_computing_cell_refinement     'SAINT (Bruker, 2007)'
_computing_data_reduction     'SAINT (Bruker, 2007)'
_computing_structure_solution     'SHELXS97 (Sheldrick, 2008)'
_computing_structure_refinement     'SHELXL97 (Sheldrick, 2008)'
_computing_molecular_graphics
                  'ORTEP-3 for Windows (Farrugia, 1997) and PLATON (Spek, 2009)'
_computing_publication_material
;
WinGX (Farrugia, 1999) and PLATON (Spek, 2009)
;
loop_
    _atom_site_type_symbol
    _atom_site_label
    _atom_site_fract_x
    _atom_site_fract_y
    _atom_site_fract_z
    _atom_site_U_iso_or_equiv
    _atom_site_thermal_displace_type
    _atom_site_calc_flag
    _atom_site_refinement_flags
    _atom_site_occupancy
    S S1 0.59532(11) 0.73584(9) 0.47879(5) 0.0642(3) Uani . . 1.000
    F F1A 0.786(2) 1.3866(16) -0.0060(4) 0.113(2) Uani . . 0.76(3)
    F F2 0.5218(3) 1.2388(3) -0.08045(11) 0.1050(9) Uani . . 1.000
    F F3 0.6805(3) 1.1403(3) -0.00024(13) 0.1212(11) Uani . . 1.000
    F F4A 0.1431(7) -0.0888(4) 0.1803(6) 0.091(2) Uani . . 0.70(2)
    F F5A -0.0432(14) -0.0301(5) 0.0936(4) 0.110(3) Uani . . 0.70(2)
    F F6A -0.1071(10) -0.0475(4) 0.2190(6) 0.107(2) Uani . . 0.70(2)
    O O1 0.8661(2) 1.2725(2) 0.48040(11) 0.0593(7) Uani . . 1.000
    O O2 0.5300(3) 1.3270(2) 0.05819(12) 0.0636(7) Uani . . 1.000
    N N1 0.8671(3) 1.4593(3) 0.39550(13) 0.0496(7) Uani . . 1.000
    N N2 0.5938(3) 1.0294(2) 0.32681(12) 0.0455(7) Uani . . 1.000
    N N3 0.6239(3) 0.9659(3) 0.39467(13) 0.0512(7) Uani . . 1.000
    N N4 0.4128(3) 0.7152(2) 0.32184(13) 0.0496(7) Uani . . 1.000
    C C1 0.8144(3) 1.3071(3) 0.41361(16) 0.0466(9) Uani . . 1.000
    C C2 0.7898(3) 1.4494(3) 0.31108(16) 0.0446(8) Uani . . 1.000
    C C3 0.8150(3) 1.5752(3) 0.26892(17) 0.0536(9) Uani . . 1.000
    C C4 0.7282(3) 1.5321(3) 0.18411(18) 0.0565(10) Uani . . 1.000
    C C5 0.6218(3) 1.3664(3) 0.14478(16) 0.0502(9) Uani . . 1.000
    C C6 0.5918(3) 1.2393(3) 0.18672(15) 0.0469(8) Uani . . 1.000
    C C7 0.6774(3) 1.2829(3) 0.27192(15) 0.0414(8) Uani . . 1.000
    C C8 0.6832(3) 1.1869(3) 0.33561(15) 0.0423(8) Uani . . 1.000
    C C9 0.6260(5) 1.2776(5) -0.0049(2) 0.0792(14) Uani . . 1.000
    C C10 0.5363(3) 0.8008(3) 0.39415(15) 0.0454(8) Uani . . 1.000
    C C11 0.3131(3) 0.5405(3) 0.29085(16) 0.0446(8) Uani . . 1.000
    C C12 0.2921(4) 0.4258(3) 0.34125(17) 0.0564(9) Uani . . 1.000
    C C13 0.1977(4) 0.2559(3) 0.30334(18) 0.0588(10) Uani . . 1.000
    C C14 0.1225(3) 0.1981(3) 0.21696(18) 0.0523(9) Uani . . 1.000
    C C15 0.1373(3) 0.3133(3) 0.16787(18) 0.0579(9) Uani . . 1.000
    C C16 0.2315(3) 0.4828(3) 0.20459(17) 0.0543(9) Uani . . 1.000
    C C17 0.0301(5) 0.0118(4) 0.1773(2) 0.0696(13) Uani . . 1.000
    F F6B -0.128(2) -0.001(2) 0.1300(17) 0.084(4) Uani . . 0.152(11)
    F F6C 0.055(4) -0.041(2) 0.0970(13) 0.084(4) Uani . . 0.147(13)
    F F4C -0.1510(19) -0.023(3) 0.1788(19) 0.084(4) Uani . . 0.147(13)
    F F1B 0.727(4) 1.432(4) -0.0021(14) 0.113(2) Uani . . 0.24(3)
    F F4B -0.023(4) -0.061(2) 0.2404(11) 0.084(4) Uani . . 0.152(11)
    F F5B 0.143(3) -0.071(2) 0.138(2) 0.084(4) Uani . . 0.152(11)
    F F5C 0.096(3) -0.087(2) 0.2206(18) 0.084(4) Uani . . 0.147(13)
    H H3A 0.70052 1.03089 0.43980 0.0615 Uiso . . 1.000
    H H15 0.08340 0.27634 0.10976 0.0695 Uiso . . 1.000
    H H16 0.24060 0.55988 0.17100 0.0652 Uiso . . 1.000
    H H4 0.74155 1.61460 0.15357 0.0679 Uiso . . 1.000
    H H4A 0.39115 0.77794 0.28900 0.0595 Uiso . . 1.000
    H H6 0.51745 1.12914 0.15911 0.0563 Uiso . . 1.000
    H H12 0.34120 0.46323 0.40001 0.0676 Uiso . . 1.000
    H H13 0.18465 0.17879 0.33702 0.0704 Uiso . . 1.000
    H H1 0.93911 1.55096 0.43112 0.0594 Uiso . . 1.000
    H H3 0.88805 1.68594 0.29640 0.0643 Uiso . . 1.000
loop_
    _atom_site_aniso_label
    _atom_site_aniso_U_11
    _atom_site_aniso_U_22
    _atom_site_aniso_U_33
    _atom_site_aniso_U_12
    _atom_site_aniso_U_13
    _atom_site_aniso_U_23
    S1 0.0831(5) 0.0563(5) 0.0494(4) 0.0101(4) -0.0045(4) 0.0202(3)
    F1A 0.091(5) 0.147(5) 0.0733(15) -0.016(4) 0.027(2) 0.021(2)
    F2 0.1342(17) 0.1161(16) 0.0486(11) 0.0132(13) -0.0175(11) 0.0230(11)
    F3 0.178(2) 0.136(2) 0.0743(14) 0.0873(18) 0.0274(13) 0.0277(13)
    F4A 0.105(3) 0.0511(18) 0.113(5) 0.0310(18) 0.026(3) 0.004(2)
    F5A 0.134(8) 0.064(2) 0.089(3) -0.012(3) -0.033(4) -0.002(2)
    F6A 0.086(4) 0.0480(19) 0.175(6) -0.009(2) 0.059(4) 0.023(3)
    O1 0.0684(12) 0.0488(11) 0.0473(11) -0.0009(9) -0.0120(9) 0.0116(9)
    O2 0.0700(12) 0.0651(13) 0.0498(12) 0.0093(10) -0.0072(10) 0.0186(10)
    N1 0.0535(12) 0.0370(12) 0.0440(13) -0.0028(10) -0.0063(10) 0.0041(10)
    N2 0.0528(12) 0.0378(12) 0.0411(12) 0.0051(10) 0.0037(9) 0.0097(10)
    N3 0.0637(13) 0.0373(12) 0.0429(12) 0.0005(10) -0.0051(10) 0.0099(10)
    N4 0.0601(13) 0.0369(12) 0.0454(13) 0.0016(10) -0.0052(10) 0.0149(10)
    C1 0.0455(14) 0.0414(15) 0.0454(16) 0.0046(12) -0.0004(12) 0.0074(12)
    C2 0.0440(13) 0.0374(14) 0.0451(15) 0.0033(11) 0.0033(11) 0.0063(12)
    C3 0.0578(16) 0.0373(14) 0.0562(18) 0.0004(12) 0.0018(13) 0.0098(13)
    C4 0.0645(17) 0.0438(16) 0.0597(18) 0.0063(13) 0.0051(14) 0.0204(14)
    C5 0.0522(15) 0.0489(16) 0.0448(16) 0.0082(13) -0.0023(12) 0.0125(13)
    C6 0.0493(14) 0.0387(14) 0.0456(15) 0.0047(11) 0.0006(12) 0.0077(12)
    C7 0.0415(13) 0.0363(13) 0.0399(14) 0.0037(11) 0.0015(10) 0.0067(11)
    C8 0.0432(13) 0.0363(14) 0.0402(14) 0.0036(11) 0.0006(10) 0.0061(11)
    C9 0.102(3) 0.077(2) 0.051(2) 0.007(2) -0.0007(19) 0.0236(18)
    C10 0.0521(14) 0.0402(14) 0.0410(15) 0.0097(12) 0.0049(12) 0.0092(12)
    C11 0.0472(14) 0.0373(14) 0.0460(15) 0.0052(11) 0.0046(11) 0.0120(12)
    C12 0.0705(17) 0.0460(16) 0.0491(16) 0.0049(14) 0.0042(13) 0.0185(13)
    C13 0.0663(17) 0.0435(16) 0.066(2) 0.0047(14) 0.0098(15) 0.0235(14)
    C14 0.0462(14) 0.0398(15) 0.0637(18) 0.0012(12) 0.0083(13) 0.0111(14)
    C15 0.0589(16) 0.0521(17) 0.0497(16) -0.0004(13) -0.0030(13) 0.0086(14)
    C16 0.0620(16) 0.0464(16) 0.0490(16) 0.0010(13) -0.0004(13) 0.0186(13)
    C17 0.069(2) 0.0494(18) 0.081(3) 0.0013(17) 0.0123(19) 0.0147(17)
    F6B 0.080(6) 0.053(4) 0.097(8) 0.003(3) 0.026(5) -0.007(4)
    F6C 0.080(6) 0.053(4) 0.097(8) 0.003(3) 0.026(5) -0.007(4)
    F4C 0.080(6) 0.053(4) 0.097(8) 0.003(3) 0.026(5) -0.007(4)
    F1B 0.091(5) 0.147(5) 0.0733(15) -0.016(4) 0.027(2) 0.021(2)
    F4B 0.080(6) 0.053(4) 0.097(8) 0.003(3) 0.026(5) -0.007(4)
    F5B 0.080(6) 0.053(4) 0.097(8) 0.003(3) 0.026(5) -0.007(4)
    F5C 0.080(6) 0.053(4) 0.097(8) 0.003(3) 0.026(5) -0.007(4)
_geom_special_details
;
Bond distances, angles <i>etc</i>. have been calculated using the rounded
fractional coordinates. All su's are estimated from the variances of the
(full) variance-covariance matrix. The cell e.s.d.'s are taken into account in
the estimation of distances, angles and torsion angles
;
loop_
    _geom_bond_atom_site_label_1
    _geom_bond_atom_site_label_2
    _geom_bond_site_symmetry_1
    _geom_bond_site_symmetry_2
    _geom_bond_distance
    _geom_bond_publ_flag
    S1 C10 . . 1.648(3) no
    F1A C9 . . 1.333(15) no
    F1B C9 . . 1.32(3) no
    F2 C9 . . 1.311(4) no
    F3 C9 . . 1.318(5) no
    F4A C17 . . 1.334(6) no
    F4B C17 . . 1.346(18) no
    F4C C17 . . 1.332(17) no
    F5A C17 . . 1.336(7) no
    F5B C17 . . 1.32(2) no
    F5C C17 . . 1.35(2) no
    F6A C17 . . 1.342(8) no
    F6B C17 . . 1.33(2) no
    F6C C17 . . 1.30(2) no
    O1 C1 . . 1.233(3) no
    O2 C9 . . 1.331(4) no
    O2 C5 . . 1.423(3) no
    N1 C1 . . 1.346(4) no
    N1 C2 . . 1.405(3) no
    N2 N3 . . 1.349(3) no
    N2 C8 . . 1.291(3) no
    N3 C10 . . 1.374(4) no
    N4 C10 . . 1.348(3) no
    N4 C11 . . 1.410(3) no
    N1 H1 . . 0.8600 no
    N3 H3A . . 0.8600 no
    N4 H4A . . 0.8600 no
    C1 C8 . . 1.500(3) no
    C2 C7 . . 1.399(4) no
    C2 C3 . . 1.367(4) no
    C3 C4 . . 1.381(4) no
    C4 C5 . . 1.380(4) no
    C5 C6 . . 1.375(4) no
    C6 C7 . . 1.384(3) no
    C7 C8 . . 1.449(3) no
    C11 C16 . . 1.383(4) no
    C11 C12 . . 1.387(4) no
    C12 C13 . . 1.378(4) no
    C13 C14 . . 1.372(4) no
    C14 C15 . . 1.376(4) no
    C14 C17 . . 1.489(4) no
    C15 C16 . . 1.373(4) no
    C3 H3 . . 0.9300 no
    C4 H4 . . 0.9300 no
    C6 H6 . . 0.9300 no
    C12 H12 . . 0.9300 no
    C13 H13 . . 0.9300 no
    C15 H15 . . 0.9300 no
    C16 H16 . . 0.9300 no
loop_
    _geom_contact_atom_site_label_1
    _geom_contact_atom_site_label_2
    _geom_contact_distance
    _geom_contact_site_symmetry_1
    _geom_contact_site_symmetry_2
    _geom_contact_publ_flag
    S1 N1 3.524(3) . 1_545 no
    S1 C12 3.210(3) . . no
    S1 C13 3.687(3) . 2_666 no
    S1 C1 3.652(3) . 2_676 no
    S1 C12 3.597(3) . 2_666 no
    S1 H12 2.5600 . . no
    S1 H12 2.9300 . 2_666 no
    S1 H13 3.1000 . 2_666 no
    F1A C4 3.097(8) . . no
    F1A F5B 3.12(3) . 2_665 no
    F1B C4 2.89(2) . . no
    F2 F4C 3.01(2) . 2_565 no
    F2 F6B 3.071(17) . 2_565 no
    F3 C6 3.080(3) . . no
    F3 F6B 3.06(2) . 1_665 no
    F3 F5B 2.68(3) . 2_665 no
    F3 F6C 2.78(3) . 2_665 no
    F4B C3 3.147(18) . 1_435 no
    F4B C4 3.316(19) . 1_435 no
    F4C C8 3.21(3) . 1_445 no
    F4C C6 3.23(2) . 1_445 no
    F4C C7 3.22(2) . 1_445 no
    F4C N2 3.19(2) . 1_445 no
    F4C F2 3.01(2) . 2_565 no
    F5B F1A 3.12(3) . 2_665 no
    F5B F3 2.68(3) . 2_665 no
    F5B C9 3.28(3) . 2_665 no
    F6A C3 3.362(5) . 1_435 no
    F6A C8 3.151(8) . 1_445 no
    F6A N2 3.045(8) . 1_445 no
    F6A C4 3.309(5) . 1_435 no
    F6B F2 3.071(17) . 2_565 no
    F6B C6 3.270(17) . 1_445 no
    F6B F3 3.06(2) . 1_445 no
    F6C F3 2.78(3) . 2_665 no
    F1A H16 2.7900 . 2_675 no
    F1B H4 2.5600 . . no
    F1B H16 2.7600 . 2_675 no
    F4A H13 2.8500 . . no
    F4B H3 2.4600 . 1_435 no
    F4B H4 2.8000 . 1_435 no
    F4B H13 2.3300 . . no
    F4C H4 2.8500 . 1_435 no
    F5A H15 2.4400 . . no
    F5B H6 2.8700 . 1_545 no
    F5C H13 2.4200 . . no
    F5C H3 2.7500 . 1_435 no
    F6A H3 2.7900 . 1_435 no
    F6A H13 2.7500 . . no
    F6A H4 2.6700 . 1_435 no
    F6B H15 2.5900 . . no
    F6C H15 2.5500 . . no
    O1 N2 3.017(3) . . no
    O1 N1 2.829(3) . 2_786 no
    O1 N3 2.716(3) . . no
    O1 H3A 2.0100 . . no
    O1 H1 1.9800 . 2_786 no
    N1 O1 2.829(3) . 2_786 no
    N1 C12 3.447(4) . 1_665 no
    N1 S1 3.524(3) . 1_565 no
    N2 O1 3.017(3) . . no
    N2 N4 2.627(3) . . no
    N2 F4C 3.19(2) . 1_665 no
    N2 F6A 3.045(8) . 1_665 no
    N3 O1 2.716(3) . . no
    N4 N2 2.627(3) . . no
    N2 H4A 2.1900 . . no
    C1 C13 3.568(4) . 1_665 no
    C1 S1 3.652(3) . 2_676 no
    C3 F6A 3.362(5) . 1_675 no
    C3 F4B 3.147(18) . 1_675 no
    C3 C16 3.579(3) . 1_665 no
    C3 C10 3.558(3) . 1_565 no
    C4 F6A 3.309(5) . 1_675 no
    C4 F4B 3.316(19) . 1_675 no
    C4 F1A 3.097(8) . . no
    C4 F1B 2.89(2) . . no
    C5 C16 3.446(3) . 1_565 no
    C6 F6B 3.270(17) . 1_665 no
    C6 C14 3.562(3) . 1_565 no
    C6 F4C 3.23(2) . 1_665 no
    C6 F3 3.080(3) . . no
    C7 F4C 3.22(2) . 1_665 no
    C7 C12 3.550(4) . 1_565 no
    C8 F6A 3.151(8) . 1_665 no
    C8 F4C 3.21(3) . 1_665 no
    C9 F5B 3.28(3) . 2_665 no
    C10 C3 3.558(3) . 1_545 no
    C12 C7 3.550(4) . 1_545 no
    C12 S1 3.210(3) . . no
    C12 S1 3.597(3) . 2_666 no
    C12 N1 3.447(4) . 1_445 no
    C13 S1 3.687(3) . 2_666 no
    C13 C1 3.568(4) . 1_445 no
    C14 C6 3.562(3) . 1_545 no
    C16 C5 3.446(3) . 1_545 no
    C16 C3 3.579(3) . 1_445 no
    C1 H1 2.7900 . 2_786 no
    C1 H3A 2.4100 . . no
    C10 H12 2.8800 . . no
    H1 O1 1.9800 . 2_786 no
    H1 C1 2.7900 . 2_786 no
    H3 F4B 2.4600 . 1_675 no
    H3 F6A 2.7900 . 1_675 no
    H3 F5C 2.7500 . 1_675 no
    H3A C1 2.4100 . . no
    H3A O1 2.0100 . . no
    H4 F1B 2.5600 . . no
    H4 F6A 2.6700 . 1_675 no
    H4 F4B 2.8000 . 1_675 no
    H4 F4C 2.8500 . 1_675 no
    H4A N2 2.1900 . . no
    H4A H16 2.2600 . . no
    H6 F5B 2.8700 . 1_565 no
    H12 C10 2.8800 . . no
    H12 S1 2.5600 . . no
    H12 S1 2.9300 . 2_666 no
    H13 F6A 2.7500 . . no
    H13 F4A 2.8500 . . no
    H13 S1 3.1000 . 2_666 no
    H13 F4B 2.3300 . . no
    H13 F5C 2.4200 . . no
    H15 F6C 2.5500 . . no
    H15 F6B 2.5900 . . no
    H15 F5A 2.4400 . . no
    H16 F1A 2.7900 . 2_675 no
    H16 F1B 2.7600 . 2_675 no
    H16 H4A 2.2600 . . no
loop_
    _geom_angle_atom_site_label_1
    _geom_angle_atom_site_label_2
    _geom_angle_atom_site_label_3
    _geom_angle_site_symmetry_1
    _geom_angle_site_symmetry_2
    _geom_angle_site_symmetry_3
    _geom_angle
    _geom_angle_publ_flag
    C5 O2 C9 . . . 115.9(2) no
    C1 N1 C2 . . . 111.5(2) no
    N3 N2 C8 . . . 116.3(2) no
    N2 N3 C10 . . . 122.3(2) no
    C10 N4 C11 . . . 131.0(2) no
    C2 N1 H1 . . . 124.00 no
    C1 N1 H1 . . . 124.00 no
    N2 N3 H3A . . . 119.00 no
    C10 N3 H3A . . . 119.00 no
    C10 N4 H4A . . . 114.00 no
    C11 N4 H4A . . . 114.00 no
    O1 C1 N1 . . . 126.9(2) no
    N1 C1 C8 . . . 106.3(2) no
    O1 C1 C8 . . . 126.8(2) no
    N1 C2 C7 . . . 109.2(2) no
    N1 C2 C3 . . . 128.5(2) no
    C3 C2 C7 . . . 122.3(2) no
    C2 C3 C4 . . . 117.7(2) no
    C3 C4 C5 . . . 119.9(2) no
    C4 C5 C6 . . . 123.2(2) no
    O2 C5 C4 . . . 118.6(2) no
    O2 C5 C6 . . . 118.1(2) no
    C5 C6 C7 . . . 116.9(2) no
    C2 C7 C8 . . . 106.7(2) no
    C6 C7 C8 . . . 133.3(2) no
    C2 C7 C6 . . . 120.0(2) no
    C1 C8 C7 . . . 106.2(2) no
    N2 C8 C1 . . . 127.0(2) no
    N2 C8 C7 . . . 126.9(2) no
    F1A C9 F3 . . . 100.9(7) no
    F1A C9 F2 . . . 109.0(4) no
    F1B C9 O2 . . . 97.3(12) no
    F1A C9 O2 . . . 117.2(5) no
    F2 C9 F3 . . . 107.5(3) no
    F2 C9 O2 . . . 109.1(3) no
    F1B C9 F2 . . . 100.0(11) no
    F3 C9 O2 . . . 112.6(3) no
    F1B C9 F3 . . . 128.7(14) no
    S1 C10 N3 . . . 117.20(18) no
    S1 C10 N4 . . . 129.66(19) no
    N3 C10 N4 . . . 113.1(2) no
    C12 C11 C16 . . . 119.0(2) no
    N4 C11 C16 . . . 116.8(2) no
    N4 C11 C12 . . . 124.2(2) no
    C11 C12 C13 . . . 119.3(2) no
    C12 C13 C14 . . . 121.4(2) no
    C13 C14 C15 . . . 119.2(2) no
    C13 C14 C17 . . . 119.8(2) no
    C15 C14 C17 . . . 121.0(3) no
    C14 C15 C16 . . . 120.1(3) no
    C11 C16 C15 . . . 120.9(2) no
    F4A C17 C14 . . . 113.1(4) no
    F4A C17 F5A . . . 105.1(6) no
    F4A C17 F6A . . . 104.2(4) no
    F5C C17 C14 . . . 111.4(10) no
    F6B C17 C14 . . . 108.0(8) no
    F6C C17 C14 . . . 112.3(9) no
    F4B C17 F5B . . . 107.0(15) no
    F4B C17 F6B . . . 103.6(16) no
    F4C C17 F5C . . . 106.9(15) no
    F4C C17 F6C . . . 107.7(18) no
    F5B C17 F6B . . . 116.9(16) no
    F5C C17 F6C . . . 106.5(15) no
    F5A C17 F6A . . . 106.0(6) no
    F5A C17 C14 . . . 115.0(3) no
    F6A C17 C14 . . . 112.5(4) no
    F4B C17 C14 . . . 109.2(8) no
    F4C C17 C14 . . . 111.7(12) no
    F5B C17 C14 . . . 111.7(9) no
    C2 C3 H3 . . . 121.00 no
    C4 C3 H3 . . . 121.00 no
    C3 C4 H4 . . . 120.00 no
    C5 C4 H4 . . . 120.00 no
    C5 C6 H6 . . . 122.00 no
    C7 C6 H6 . . . 122.00 no
    C11 C12 H12 . . . 120.00 no
    C13 C12 H12 . . . 120.00 no
    C12 C13 H13 . . . 119.00 no
    C14 C13 H13 . . . 119.00 no
    C14 C15 H15 . . . 120.00 no
    C16 C15 H15 . . . 120.00 no
    C11 C16 H16 . . . 120.00 no
    C15 C16 H16 . . . 120.00 no
loop_
    _geom_torsion_atom_site_label_1
    _geom_torsion_atom_site_label_2
    _geom_torsion_atom_site_label_3
    _geom_torsion_atom_site_label_4
    _geom_torsion_site_symmetry_1
    _geom_torsion_site_symmetry_2
    _geom_torsion_site_symmetry_3
    _geom_torsion_site_symmetry_4
    _geom_torsion
    _geom_torsion_publ_flag
    C9 O2 C5 C4 . . . . 88.2(3) no
    C9 O2 C5 C6 . . . . -95.3(3) no
    C5 O2 C9 F1A . . . . -58.3(7) no
    C5 O2 C9 F2 . . . . 177.3(2) no
    C5 O2 C9 F3 . . . . 58.1(4) no
    C2 N1 C1 O1 . . . . 176.1(2) no
    C2 N1 C1 C8 . . . . -2.7(3) no
    C1 N1 C2 C3 . . . . -178.1(2) no
    C1 N1 C2 C7 . . . . 1.2(3) no
    C8 N2 N3 C10 . . . . 179.4(2) no
    N3 N2 C8 C1 . . . . -1.0(4) no
    N3 N2 C8 C7 . . . . 178.8(2) no
    N2 N3 C10 S1 . . . . 176.33(19) no
    N2 N3 C10 N4 . . . . -3.3(3) no
    C11 N4 C10 S1 . . . . -8.8(4) no
    C11 N4 C10 N3 . . . . 170.8(2) no
    C10 N4 C11 C12 . . . . 15.8(4) no
    C10 N4 C11 C16 . . . . -164.5(2) no
    O1 C1 C8 N2 . . . . 4.2(4) no
    O1 C1 C8 C7 . . . . -175.6(2) no
    N1 C1 C8 N2 . . . . -176.9(2) no
    N1 C1 C8 C7 . . . . 3.3(3) no
    N1 C2 C3 C4 . . . . 177.7(2) no
    C7 C2 C3 C4 . . . . -1.5(4) no
    N1 C2 C7 C6 . . . . -177.3(2) no
    N1 C2 C7 C8 . . . . 1.0(3) no
    C3 C2 C7 C6 . . . . 2.1(4) no
    C3 C2 C7 C8 . . . . -179.7(2) no
    C2 C3 C4 C5 . . . . -0.5(4) no
    C3 C4 C5 O2 . . . . 178.3(2) no
    C3 C4 C5 C6 . . . . 1.9(4) no
    O2 C5 C6 C7 . . . . -177.7(2) no
    C4 C5 C6 C7 . . . . -1.3(4) no
    C5 C6 C7 C2 . . . . -0.6(3) no
    C5 C6 C7 C8 . . . . -178.4(2) no
    C2 C7 C8 N2 . . . . 177.6(2) no
    C2 C7 C8 C1 . . . . -2.6(3) no
    C6 C7 C8 N2 . . . . -4.4(4) no
    C6 C7 C8 C1 . . . . 175.4(3) no
    N4 C11 C12 C13 . . . . -177.5(3) no
    C16 C11 C12 C13 . . . . 2.9(4) no
    N4 C11 C16 C15 . . . . 177.6(2) no
    C12 C11 C16 C15 . . . . -2.7(4) no
    C11 C12 C13 C14 . . . . -0.6(4) no
    C12 C13 C14 C15 . . . . -1.9(4) no
    C12 C13 C14 C17 . . . . 176.8(3) no
    C13 C14 C15 C16 . . . . 2.1(4) no
    C17 C14 C15 C16 . . . . -176.6(3) no
    C13 C14 C17 F4A . . . . -61.2(5) no
    C13 C14 C17 F5A . . . . 178.1(6) no
    C13 C14 C17 F6A . . . . 56.5(5) no
    C15 C14 C17 F4A . . . . 117.4(5) no
    C15 C14 C17 F5A . . . . -3.3(6) no
    C15 C14 C17 F6A . . . . -124.9(4) no
    C14 C15 C16 C11 . . . . 0.2(4) no
loop_
    _geom_hbond_atom_site_label_D
    _geom_hbond_atom_site_label_H
    _geom_hbond_atom_site_label_A
    _geom_hbond_site_symmetry_A
    _geom_hbond_distance_DH
    _geom_hbond_distance_HA
    _geom_hbond_distance_DA
    _geom_hbond_angle_DHA
    _geom_hbond_publ_flag
    N1 H1 O1 2_786 0.8600 1.9800 2.829(3) 168.00 yes
    N3 H3A O1 . 0.8600 2.0100 2.716(3) 138.00 yes
    N4 H4A N2 . 0.8600 2.1900 2.627(3) 111.00 yes
    C12 H12 S1 . 0.9300 2.5600 3.210(3) 128.00 yes
    C15 H15 F5A . 0.9300 2.4400 2.763(6) 100.00 yes
