# Supplementary material for: 1-[2-Oxo-5-(trifluoro­meth­oxy)indolin-3-yl­idene]-4-[4-(trifluoro­methyl)­phen­yl]thio­semicarbazide
Source: Acta Crystallogr Sect E Struct Rep Online. 2010 Jun 23;66(Pt 7):o1749. doi: 10.1107/S1600536810023494 (PMC3006819; doi:10.1107/S1600536810023494)
Supplement: Supplementary file 2 [file e-66-o1749-Isup2.hkl]

#
# h,k,l, Fc-squared, Fo-squared, sigma(Fo-squared) and status flag
#
data_I
_shelx_title ' NS37 in P-1'
_shelx_refln_list_code          4
_shelx_F_calc_maximum       98.79
_exptl_crystal_F_000       452.00
_reflns_d_resolution_high  0.8331
 
loop_
 _symmetry_equiv_pos_as_xyz
 'x, y, z'
 '-x, -y, -z'
 
_cell_length_a     7.5452
_cell_length_b     8.3177
_cell_length_c    16.0482
_cell_angle_alpha 104.452
_cell_angle_beta   94.752
_cell_angle_gamma 103.606
 
_shelx_F_squared_multiplier     1.000
 
loop_
 _refln_index_h
 _refln_index_k
 _refln_index_l
 _refln_F_squared_calc
 _refln_F_squared_meas
 _refln_F_squared_sigma
 _refln_observed_status
   1   0   0     1882.90     1784.11     24.34 o
   2   0   0      399.98      376.31      4.96 o
   3   0   0      383.32      398.34      5.65 o
   4   0   0      891.88      858.90     10.97 o
   5   0   0       67.28       59.83      3.64 o
   6   0   0        0.04       -0.34      1.34 o
   7   0   0       29.30       29.47      4.11 o
   8   0   0        0.03       -0.78      3.16 o
  -8   1   0        5.60        7.18      3.14 o
  -7   1   0       11.14       10.71      3.85 o
  -6   1   0        0.13        0.95      1.70 o
  -5   1   0       22.52       17.31      1.89 o
  -4   1   0      438.06      417.76      6.29 o
  -3   1   0      345.26      333.72      4.61 o
  -2   1   0     9759.77     9729.77    301.72 o
  -1   1   0      483.08      411.94      4.52 o
   0   1   0      331.06      296.46      4.79 o
   1   1   0     3191.16     3137.75     36.09 o
   2   1   0     1108.02     1124.03     16.68 o
   3   1   0      283.37      278.54      6.02 o
   4   1   0      206.73      212.88      5.82 o
   5   1   0       28.05       27.91      2.82 o
   6   1   0        4.08        5.24      2.31 o
   7   1   0       24.35       27.51      4.48 o
   8   1   0        0.56       -2.61      3.55 o
  -9   2   0        0.89        1.78      5.11 o
  -8   2   0        2.23        3.65      5.17 o
  -7   2   0        4.85        2.39      4.80 o
  -6   2   0        6.98       12.42      2.74 o
  -5   2   0        0.94       -0.54      1.74 o
  -4   2   0       15.03       13.52      1.54 o
  -3   2   0     1082.55     1060.12     14.42 o
  -2   2   0      724.31      698.67      9.07 o
  -1   2   0     6020.40     5938.61     90.53 o
   0   2   0      412.10      413.16      6.55 o
   1   2   0     4101.39     3870.57     48.37 o
   2   2   0      799.13      805.48     12.04 o
   3   2   0       60.16       59.28      4.02 o
   4   2   0      426.40      445.07     11.46 o
   5   2   0       27.43       33.82      4.54 o
   6   2   0        8.99        7.32      2.94 o
   7   2   0        6.48        6.29      4.04 o
   8   2   0       17.51       19.58      4.69 o
  -9   3   0       11.66        5.01      4.98 o
  -8   3   0        4.11        4.35      4.19 o
  -7   3   0        6.00        2.37      3.61 o
  -6   3   0       13.61       14.56      2.48 o
  -5   3   0      312.21      324.05      7.50 o
  -4   3   0       17.67       23.67      1.65 o
  -3   3   0       29.78       29.27      1.86 o
  -2   3   0      780.42      753.97      9.09 o
  -1   3   0       10.43        7.67      1.19 o
   0   3   0      909.75      871.11     12.47 o
   1   3   0       36.24       39.30      2.26 o
   2   3   0     1004.00     1122.94     16.26 o
   3   3   0        0.91        0.08      2.26 o
   4   3   0      475.49      502.61     14.33 o
   5   3   0      119.42      117.73      7.41 o
   6   3   0        0.65        1.16      2.90 o
   7   3   0        8.20       -1.16      3.80 o
  -8   4   0        0.13        4.01      4.24 o
  -7   4   0        3.03        1.25      3.31 o
  -6   4   0        9.62        7.12      2.36 o
  -5   4   0       57.85       57.60      4.10 o
  -4   4   0        4.91        5.74      1.37 o
  -3   4   0        2.79        4.18      1.14 o
  -2   4   0      199.25      195.79      4.01 o
  -1   4   0      292.20      293.43      5.66 o
   0   4   0     3837.68     4035.84     51.34 o
   1   4   0       39.67       34.70      2.49 o
   2   4   0       69.03       55.81      3.70 o
   3   4   0        1.71        1.01      3.52 o
   4   4   0      300.32      308.11     12.60 o
   5   4   0       73.66       82.53     10.12 o
   6   4   0       35.08       43.76     10.51 o
  -8   5   0        0.05        2.54      5.02 o
  -7   5   0        1.08        2.28      2.62 o
  -6   5   0       20.27       21.00      2.90 o
  -5   5   0       10.88        6.33      2.71 o
  -4   5   0       89.63       94.22      7.74 o
  -3   5   0       56.22       57.51      3.31 o
  -2   5   0       16.90       12.78      1.92 o
  -1   5   0       87.32       79.37      5.58 o
   0   5   0       45.09       46.31      3.85 o
   1   5   0       26.41       28.27      3.09 o
   2   5   0      127.38      124.63      6.91 o
   3   5   0       29.28       24.50      4.96 o
   4   5   0       12.05        3.73      4.28 o
   5   5   0       17.88       29.07      6.33 o
   6   5   0       14.20        7.67      5.54 o
  -8   6   0        4.72        5.10      3.57 o
  -7   6   0        8.33        7.47      3.31 o
  -6   6   0        1.46        5.35      4.86 o
  -5   6   0      130.75      135.04      6.28 o
  -4   6   0      104.82      111.80      3.64 o
  -3   6   0      100.56       97.87      4.04 o
  -2   6   0      161.69      169.54      5.39 o
  -1   6   0      172.86      189.24      5.98 o
   0   6   0       91.82      102.99      5.35 o
   1   6   0       19.68       12.96      3.40 o
   2   6   0       49.83       51.16      7.10 o
   3   6   0       10.14        9.58      4.75 o
   4   6   0        7.64        4.07      5.04 o
   5   6   0        0.13       -2.85      4.46 o
  -7   7   0        4.04       -1.56      3.78 o
  -6   7   0        0.72        7.88      6.13 o
  -5   7   0       10.40       11.34     12.89 o
  -4   7   0        1.84       -1.15      3.46 o
  -3   7   0       52.34       64.22      4.30 o
  -2   7   0        7.64        4.49      2.68 o
  -1   7   0        8.65        6.68      2.49 o
   0   7   0      117.40      114.02      5.28 o
   1   7   0        0.00        3.79      4.02 o
   2   7   0       76.10       59.82      8.17 o
   3   7   0        1.75       -4.25      4.43 o
   4   7   0       20.87       36.39     15.81 o
  -6   8   0        6.56        7.98      7.39 o
  -5   8   0       14.63       11.58      8.08 o
  -4   8   0        9.33       10.24      3.59 o
  -3   8   0       70.41       80.54      7.33 o
  -2   8   0       40.89       34.83      4.37 o
  -1   8   0        3.75        4.77      5.21 o
   0   8   0       19.50        9.33      8.12 o
   1   8   0       43.64       30.23      6.63 o
   2   8   0        3.63        3.20      5.08 o
  -5   9   0        1.19        6.81      8.46 o
  -4   9   0       11.92       18.85      6.96 o
  -3   9   0       25.71       10.44      6.23 o
  -2   9   0        1.06       -3.11      4.38 o
  -1   9   0       18.66        7.78      6.03 o
   0   9   0        3.61        3.99      5.84 o
  -1  -9   1        3.38        6.81      5.29 o
   0  -9   1       19.20       22.95      6.84 o
   1  -9   1       27.77       32.30      8.27 o
   2  -9   1       98.81       94.87     11.68 o
   3  -9   1       43.90       42.83      6.44 o
   4  -9   1       45.59       42.32      9.68 o
   5  -9   1      105.86      111.80     13.62 o
  -3  -8   1        0.01        2.74      5.24 o
  -2  -8   1       13.48       17.06      9.88 o
  -1  -8   1       12.41       13.57      4.39 o
   0  -8   1        0.42        1.92      3.71 o
   1  -8   1       26.73       22.45      4.53 o
   2  -8   1       20.46       25.79      4.60 o
   3  -8   1      106.40      112.08     10.46 o
   4  -8   1       23.71       27.68      8.85 o
   5  -8   1       40.71       42.81      9.63 o
   6  -8   1        0.95        8.37      7.10 o
  -4  -7   1       37.38       42.18      8.71 o
  -3  -7   1        2.06       -1.00      4.57 o
  -2  -7   1       24.33       20.14      5.92 o
  -1  -7   1       73.07       97.62     14.06 o
   0  -7   1       67.00       71.76      5.21 o
   1  -7   1      336.88      388.88      9.18 o
   2  -7   1       59.58       58.90      4.08 o
   3  -7   1        5.24        4.82      2.42 o
   4  -7   1        5.52        4.54      2.01 o
   5  -7   1       67.77       59.26      7.13 o
   6  -7   1       21.15       32.89      7.39 o
   7  -7   1        1.92       -1.48      3.93 o
  -5  -6   1        0.06        2.86      5.15 o
  -4  -6   1       49.14       49.29     14.35 o
  -3  -6   1       31.92       16.26      5.36 o
  -2  -6   1      142.28      142.09      9.55 o
  -1  -6   1       51.51       48.05      4.94 o
   0  -6   1       63.56       56.93      4.34 o
   1  -6   1      170.90      166.42      5.56 o
   2  -6   1       49.83       53.41      3.51 o
   3  -6   1      111.32      131.65      4.49 o
   4  -6   1        0.27        1.64      1.66 o
   5  -6   1       11.11       20.29      3.53 o
   6  -6   1       54.52       45.15      8.42 o
   7  -6   1       24.98       24.52      5.11 o
   8  -6   1        2.44        0.24      6.61 o
  -6  -5   1        0.65        5.62      4.04 o
  -5  -5   1       77.67       87.78      9.32 o
  -4  -5   1       18.07        5.78      4.37 o
  -3  -5   1       30.61       34.82      5.25 o
  -2  -5   1      244.39      238.06      8.03 o
  -1  -5   1        3.48        3.79      2.57 o
   0  -5   1       38.98       44.00      3.40 o
   1  -5   1      472.08      496.37      9.46 o
   2  -5   1       40.42       37.06      2.82 o
   3  -5   1       15.21       16.36      1.84 o
   4  -5   1        8.43        7.47      1.48 o
   5  -5   1       82.32      104.44     10.66 o
   6  -5   1       55.55       53.28      3.25 o
   7  -5   1        0.60        3.80      2.90 o
   8  -5   1        3.80        0.57      3.16 o
  -7  -4   1        0.44       -5.97      3.98 o
  -6  -4   1       82.86       77.46      6.59 o
  -5  -4   1       13.38        8.26      4.17 o
  -4  -4   1      281.62      284.69     27.78 o
  -3  -4   1        0.08       -0.41      2.48 o
  -2  -4   1       12.30        8.75      2.06 o
  -1  -4   1       40.20       38.63      2.75 o
   0  -4   1     2009.32     2074.76     27.64 o
   1  -4   1       36.99       32.53      2.06 o
   2  -4   1      288.78      269.43      5.09 o
   3  -4   1       19.94       22.79      1.74 o
   4  -4   1      783.18      820.03     11.97 o
   5  -4   1       47.99       44.53      3.51 o
   6  -4   1        0.65       -3.19      2.13 o
   7  -4   1        4.77        4.90      3.75 o
   8  -4   1        0.69       -1.21      3.92 o
  -7  -3   1        6.92        9.35      4.18 o
  -6  -3   1       11.81       10.51      3.40 o
  -5  -3   1        7.75        8.07      3.20 o
  -4  -3   1      317.47      322.55     13.03 o
  -3  -3   1      459.85      487.45     11.33 o
  -2  -3   1     2278.82     2257.95     27.91 o
  -1  -3   1      593.63      603.89     10.54 o
   0  -3   1      436.93      443.16      7.29 o
   1  -3   1      147.10      158.40      2.99 o
   2  -3   1       30.85       33.07      1.57 o
   3  -3   1      413.76      394.04      5.02 o
   4  -3   1       37.68       43.29      2.04 o
   5  -3   1       12.60       17.03      2.35 o
   6  -3   1        2.82        6.29      2.47 o
   7  -3   1       45.18       40.45      8.22 o
   8  -3   1        4.62        6.32      4.46 o
  -8  -2   1       14.37       12.28      4.44 o
  -7  -2   1       97.50       99.31      7.05 o
  -6  -2   1       51.04       46.35      5.50 o
  -5  -2   1       29.25       26.34      3.06 o
  -4  -2   1      221.02      239.61     11.23 o
  -3  -2   1       21.20       28.25      2.56 o
  -2  -2   1      374.30      429.81      6.82 o
  -1  -2   1       14.72       16.31      1.68 o
   0  -2   1       53.79       52.06      2.37 o
   1  -2   1      494.48      461.65      5.67 o
   2  -2   1       59.56       55.17      1.56 o
   3  -2   1      637.14      637.83      7.34 o
   4  -2   1      221.24      236.29      4.59 o
   5  -2   1      194.68      183.09      4.14 o
   6  -2   1        0.73       -0.15      1.46 o
   7  -2   1        9.37        7.51      3.85 o
   8  -2   1        7.20        5.75      4.75 o
  -8  -1   1        3.56       -1.94      3.38 o
  -7  -1   1        7.84        8.08      3.48 o
  -6  -1   1      203.17      207.88      7.44 o
  -5  -1   1        2.72        2.49      1.91 o
  -4  -1   1     1063.30     1076.40     15.77 o
  -3  -1   1       98.22       91.74      2.86 o
  -2  -1   1     1985.86     2031.30     24.10 o
  -1  -1   1     5495.72     5156.76     63.25 o
   0  -1   1     2525.21     2188.89     50.05 o
   1  -1   1     1098.66     1034.06     10.61 o
   2  -1   1       81.54       67.12      2.20 o
   3  -1   1       81.59       73.41      2.04 o
   4  -1   1       77.70       76.21      2.56 o
   5  -1   1      240.02      254.88      5.58 o
   6  -1   1        3.81        3.85      1.83 o
   7  -1   1        6.65       11.26      2.57 o
   8  -1   1        1.76        3.58      3.18 o
  -8   0   1       10.11       15.30      3.71 o
  -7   0   1       20.14       19.47      3.85 o
  -6   0   1        1.78        0.51      2.00 o
  -5   0   1       70.29       63.15      3.18 o
  -4   0   1      858.20      843.60     12.45 o
  -3   0   1      204.03      201.61      4.09 o
  -2   0   1     1562.27     1494.09     14.68 o
  -1   0   1      143.94      152.69      1.72 o
   1   0   1     1243.45     1205.70     15.28 o
   2   0   1      299.59      316.31      4.83 o
   3   0   1      192.94      187.66      5.07 o
   4   0   1      432.88      398.03      7.27 o
   5   0   1      143.47      154.67      4.87 o
   6   0   1       36.56       36.28      3.16 o
   7   0   1       10.64       10.32      3.36 o
   8   0   1        3.07        4.89      4.19 o
  -8   1   1        0.28        0.92      2.60 o
  -7   1   1       37.26       45.26      3.20 o
  -6   1   1        5.54        6.93      1.72 o
  -5   1   1      275.25      289.48      5.61 o
  -4   1   1       17.30       20.84      1.25 o
  -3   1   1      876.77      853.26      9.38 o
  -1   1   1       12.24       11.60      0.49 o
   0   1   1      224.14      245.15      5.52 o
   1   1   1     3545.28     3393.55     42.24 o
   2   1   1     2696.34     2718.75     32.05 o
   3   1   1      347.65      314.34      6.12 o
   4   1   1       11.72        9.53      2.10 o
   5   1   1       78.19       83.77      6.52 o
   6   1   1        0.41       -0.70      2.15 o
   7   1   1        2.11        1.87      3.33 o
   8   1   1        0.54       -1.15      3.55 o
  -9   2   1        1.54       -2.46      4.85 o
  -8   2   1        1.18        3.38      4.39 o
  -7   2   1       45.82       41.82      6.12 o
  -6   2   1        0.75       -0.59      2.56 o
  -5   2   1      247.00      233.54      5.05 o
  -4   2   1       20.74       20.51      1.53 o
  -3   2   1      776.98      761.82     14.23 o
  -2   2   1     1508.27     1529.85     18.89 o
  -1   2   1      274.52      279.17      4.06 o
   0   2   1     2204.42     2145.00     25.28 o
   1   2   1     2357.61     2305.20     32.59 o
   2   2   1     1189.55     1273.25     19.54 o
   3   2   1       53.00       53.39      3.32 o
   4   2   1      322.70      351.96      9.39 o
   5   2   1        6.57        8.88      2.84 o
   6   2   1        5.84        5.48      2.97 o
   7   2   1       21.88       22.61      5.78 o
  -9   3   1        1.87       -5.38      5.04 o
  -8   3   1        0.02        2.53      4.27 o
  -7   3   1        0.64       -4.54      3.03 o
  -6   3   1      101.83      107.31      5.56 o
  -5   3   1        3.71        0.42      3.66 o
  -4   3   1      205.33      206.03      6.63 o
  -3   3   1       20.44       19.68      2.04 o
  -2   3   1      265.42      264.63      3.97 o
  -1   3   1      425.76      405.58      6.58 o
   0   3   1     1230.20     1305.91     16.50 o
   1   3   1     2890.04     3046.38     39.37 o
   2   3   1      216.36      158.61      5.26 o
   3   3   1      182.50      169.74      7.98 o
   4   3   1       29.23       35.67      4.09 o
   5   3   1      284.29      301.11     10.32 o
   6   3   1       49.79       44.84      5.45 o
   7   3   1        0.27       -0.45      3.97 o
  -8   4   1        0.65       -4.28      3.63 o
  -7   4   1       10.73       10.01      3.22 o
  -6   4   1        1.45        4.11      5.41 o
  -5   4   1        2.47        9.93      4.08 o
  -4   4   1       23.92       25.71      3.90 o
  -3   4   1      209.35      198.33      3.52 o
  -2   4   1      274.91      256.87      8.72 o
  -1   4   1      632.45      665.13     10.36 o
   0   4   1      238.14      253.25      5.25 o
   1   4   1      954.41     1010.71     16.97 o
   2   4   1        8.00        5.38      3.77 o
   3   4   1      150.08      150.13     10.39 o
   4   4   1       42.09       40.86      5.52 o
   5   4   1       97.30      107.55     12.55 o
   6   4   1       18.80       29.05      6.88 o
  -8   5   1        1.71       -4.55      3.22 o
  -7   5   1       17.85       19.26      6.99 o
  -5   5   1        1.38       -2.45      2.43 o
  -4   5   1       41.58       37.66      3.63 o
  -3   5   1      142.54      142.81      3.82 o
  -2   5   1      435.19      429.28     20.32 o
  -1   5   1        1.65        4.64      1.86 o
   0   5   1      211.23      187.94      6.03 o
   1   5   1      244.90      245.02      7.46 o
   2   5   1      110.46      102.41      6.42 o
   3   5   1       62.89       50.72     13.43 o
   4   5   1      178.06      177.68     12.72 o
   5   5   1        0.00        5.88      5.02 o
   6   5   1       21.22       18.24      9.05 o
  -8   6   1        1.60        0.82      3.01 o
  -7   6   1       11.86       13.43      4.86 o
  -6   6   1       21.70       15.86      5.25 o
  -5   6   1        8.70        6.71      3.14 o
  -4   6   1       34.13       29.18      4.73 o
  -3   6   1       27.83       35.48      2.85 o
  -2   6   1       20.89       19.41      2.49 o
  -1   6   1        1.38        1.69      2.13 o
   0   6   1      149.26      157.58      6.58 o
   1   6   1      189.92      193.07     14.83 o
   2   6   1       14.19       32.10     11.82 o
   3   6   1       56.47       56.95      8.17 o
   4   6   1        2.31        2.77      5.16 o
   5   6   1        5.56        4.52      5.19 o
  -7   7   1       11.03       17.61      6.03 o
  -6   7   1        5.27       -1.85      5.64 o
  -5   7   1        6.65        1.75      6.52 o
  -4   7   1       37.96       42.50      5.18 o
  -3   7   1      228.52      248.16     11.04 o
  -2   7   1       51.32       59.08      4.14 o
  -1   7   1       29.38       50.04      3.83 o
   0   7   1      121.60      117.91      6.68 o
   1   7   1       34.85       27.28      6.05 o
   2   7   1       65.70       55.27     10.61 o
   3   7   1        2.10       -3.30      4.65 o
   4   7   1       15.16       25.70      7.33 o
  -6   8   1        0.31        4.77      7.20 o
  -5   8   1       30.67       32.30      8.95 o
  -4   8   1        7.20        8.35      6.86 o
  -3   8   1       25.00       21.44      7.44 o
  -2   8   1       40.11       34.58      4.67 o
  -1   8   1        2.24        6.86      3.54 o
   0   8   1        5.79        2.65     11.34 o
   1   8   1        2.95        3.43      4.87 o
   2   8   1       29.24       30.58      6.94 o
  -5   9   1       18.20       14.79      9.05 o
  -4   9   1       20.37       25.24      4.80 o
  -3   9   1        8.40       11.48      5.25 o
  -2   9   1        5.00        3.50      5.16 o
  -1   9   1        7.36       12.45      6.32 o
   0   9   1        5.07        6.62      6.52 o
  -1  -9   2       12.27       19.30      5.40 o
   0  -9   2        6.70        6.17      4.46 o
   1  -9   2        0.01       -3.70      4.96 o
   2  -9   2       78.48       82.51     11.19 o
   3  -9   2       64.33       60.30     15.37 o
   4  -9   2        0.10       -3.86      3.61 o
   5  -9   2        3.08        0.27      3.50 o
  -3  -8   2       10.20       18.02      6.35 o
  -2  -8   2        5.02       -1.20      5.49 o
  -1  -8   2       15.59       21.12      4.79 o
   0  -8   2       48.84       68.64      8.08 o
   1  -8   2       38.81       37.25      6.10 o
   2  -8   2       54.42       65.49      6.12 o
   3  -8   2       14.98        6.84      9.54 o
   4  -8   2      129.11      148.18      8.37 o
   5  -8   2        0.14        1.63      2.32 o
   6  -8   2        0.18       -3.55      4.46 o
  -4  -7   2       20.03       23.16      9.34 o
  -3  -7   2       19.02       35.37      7.38 o
  -2  -7   2       20.42       11.03      4.45 o
  -1  -7   2        6.84        4.73      3.63 o
   0  -7   2        1.76        1.64      2.00 o
   1  -7   2       11.40        1.43      3.19 o
   2  -7   2       11.41       12.22      2.76 o
   3  -7   2      146.94      140.77      5.73 o
   4  -7   2        0.00       -2.42      1.87 o
   5  -7   2        9.63        2.06      4.74 o
   6  -7   2        8.74       15.02      5.01 o
   7  -7   2       15.60       12.31      4.52 o
  -5  -6   2        0.93       -1.23      8.17 o
  -4  -6   2       25.16       20.92      6.62 o
  -3  -6   2       24.29       22.45      4.62 o
  -2  -6   2      106.28      102.69      6.70 o
  -1  -6   2       78.23       84.68      6.33 o
   0  -6   2        1.13        4.27      2.14 o
   1  -6   2        1.32        0.18      2.53 o
   2  -6   2       32.92       34.00      2.96 o
   3  -6   2       80.71       96.19      3.80 o
   4  -6   2        0.01       -0.61      2.27 o
   5  -6   2        6.65        5.24      2.72 o
   6  -6   2       26.83       18.34      4.30 o
   7  -6   2       16.34       14.71      3.91 o
   8  -6   2        0.46       -0.87      6.58 o
  -6  -5   2       11.61        6.09      4.17 o
  -5  -5   2       16.75       18.90      5.97 o
  -4  -5   2       94.41      110.89     10.81 o
  -3  -5   2       39.30       29.29      4.51 o
  -2  -5   2        4.31        1.22      1.99 o
  -1  -5   2      185.03      182.26      7.01 o
   0  -5   2      733.21      705.85     11.48 o
   1  -5   2       33.29       28.62      2.99 o
   2  -5   2      215.06      211.25      4.82 o
   3  -5   2      380.17      415.84      7.27 o
   4  -5   2        2.71        2.73      1.57 o
   5  -5   2       20.23       21.53      2.70 o
   6  -5   2        1.50        2.65      2.93 o
   7  -5   2       15.33       18.70      3.65 o
   8  -5   2        0.00       -2.34      3.20 o
  -7  -4   2       14.92       15.93      5.14 o
  -6  -4   2        0.19       -2.52      2.98 o
  -5  -4   2        1.84        0.75      2.92 o
  -4  -4   2       74.92       77.92      5.69 o
  -3  -4   2      101.07      108.66      7.55 o
  -2  -4   2       33.59       30.61      2.86 o
  -1  -4   2      304.39      256.55      6.02 o
   0  -4   2        9.81       10.02      1.44 o
   1  -4   2      294.93      258.65      5.75 o
   2  -4   2      259.49      250.60      5.37 o
   3  -4   2      100.10      100.62      2.62 o
   4  -4   2      119.54      110.80      2.68 o
   5  -4   2        0.20        0.60      1.80 o
   6  -4   2       15.10       15.30      3.15 o
   7  -4   2        0.35       -2.11      3.46 o
   8  -4   2       43.67       49.37     10.82 o
  -7  -3   2       48.92       44.75      5.63 o
  -6  -3   2      117.07      115.34      6.88 o
  -5  -3   2       27.52       22.28      3.99 o
  -4  -3   2      115.28      138.34      6.61 o
  -3  -3   2       13.86       15.70      2.53 o
  -2  -3   2     1789.28     1927.45     26.14 o
  -1  -3   2        0.09       -0.86      0.86 o
   0  -3   2       99.95      104.69      4.42 o
   1  -3   2      696.68      640.35      7.93 o
   2  -3   2      666.29      663.12      8.68 o
   3  -3   2       40.18       34.97      1.44 o
   4  -3   2      107.40      111.35      2.71 o
   5  -3   2        3.90        2.45      1.22 o
   6  -3   2        0.26        2.59      2.42 o
   7  -3   2       17.05       17.58      4.38 o
   8  -3   2       53.51       54.61      6.47 o
  -8  -2   2        0.00       -0.10      6.45 o
  -7  -2   2       37.51       38.83      5.05 o
  -6  -2   2      147.93      158.99      6.97 o
  -5  -2   2       19.31       20.41      2.78 o
  -4  -2   2       58.01       56.24      3.53 o
  -3  -2   2      479.05      477.09      8.36 o
  -2  -2   2     1577.41     1551.24     20.89 o
  -1  -2   2       16.22       12.64      1.59 o
   0  -2   2     6721.83     6382.28     95.46 o
   1  -2   2      963.69     1020.55     10.74 o
   2  -2   2       62.04       67.16      1.88 o
   3  -2   2       16.71       17.94      1.22 o
   4  -2   2       94.26       98.25      3.04 o
   5  -2   2       24.18       24.42      2.07 o
   6  -2   2       60.41       58.28      3.64 o
   7  -2   2       28.02       24.25      2.78 o
   8  -2   2        4.47        3.83      3.22 o
  -8  -1   2        0.93       -4.75      3.16 o
  -7  -1   2        2.95        6.08      3.35 o
  -6  -1   2       73.94       71.93      4.12 o
  -5  -1   2       15.72       13.37      2.38 o
  -4  -1   2       40.03       38.16      2.74 o
  -3  -1   2      100.31       95.44      2.91 o
  -2  -1   2       13.17       16.09      1.31 o
  -1  -1   2       76.14       68.85      1.64 o
   0  -1   2       23.50       21.34      0.95 o
   1  -1   2     8268.36     7942.51    235.65 o
   2  -1   2       31.38       33.14      1.37 o
   3  -1   2      809.85      793.93     11.44 o
   4  -1   2       26.70       28.48      2.10 o
   5  -1   2       80.42       68.50      3.77 o
   6  -1   2        0.15        0.58      1.84 o
   7  -1   2        7.69        4.82      2.94 o
   8  -1   2        2.53        6.11      3.39 o
  -8   0   2        1.59        1.80      3.21 o
  -7   0   2        0.59       -0.55      2.26 o
  -6   0   2        4.26        3.83      2.07 o
  -5   0   2        9.32        9.33      2.12 o
  -4   0   2       75.20       73.15      2.60 o
  -3   0   2      174.54      146.87      3.02 o
  -2   0   2     3692.39     3587.84     34.56 o
  -1   0   2      191.40      182.20      2.11 o
   0   0   2      468.59      384.97      4.94 o
   1   0   2     6682.39     6285.92    187.40 o
   2   0   2       15.45       23.12      1.60 o
   3   0   2      259.92      258.51      7.01 o
   4   0   2      143.99      144.83      4.67 o
   5   0   2      147.80      144.92      4.80 o
   6   0   2        1.86        1.55      2.05 o
   7   0   2        7.69        7.36      3.35 o
   8   0   2       14.88       19.80      5.58 o
  -8   1   2        0.09       -0.27      4.29 o
  -7   1   2       33.12       37.80      2.73 o
  -6   1   2      183.25      194.06      5.38 o
  -5   1   2        0.16        0.43      1.20 o
  -4   1   2      844.26      844.78      9.15 o
  -3   1   2     1503.98     1432.47     19.00 o
  -1   1   2       12.33       15.84      0.95 o
   0   1   2        0.16       -1.24      0.82 o
   1   1   2      376.13      393.18      7.04 o
   2   1   2     1870.20     1953.02     28.07 o
   3   1   2      144.76      133.07      4.41 o
   4   1   2       93.07       97.45      5.10 o
   5   1   2       96.89      113.66      5.41 o
   6   1   2       13.88       13.66      2.73 o
   7   1   2        2.71       -1.27      3.20 o
   8   1   2       74.53       84.61      8.17 o
  -9   2   2        1.36       -3.02      4.61 o
  -8   2   2        2.89        2.73      4.37 o
  -7   2   2        9.91       10.92      5.74 o
  -6   2   2      182.01      171.02      6.44 o
  -5   2   2        4.30        6.42      1.61 o
  -4   2   2     1428.23     1438.90     25.29 o
  -3   2   2      215.97      214.41      7.21 o
  -2   2   2      431.76      407.28      6.51 o
  -1   2   2      588.33      565.21      8.01 o
   0   2   2     1768.57     1809.32     23.45 o
   1   2   2        4.39        4.59      1.29 o
   2   2   2        0.16        3.09      1.41 o
   3   2   2       75.56       83.23      6.12 o
   4   2   2      211.28      211.73      9.81 o
   5   2   2       42.93       45.04      4.46 o
   6   2   2       23.49       19.34      4.20 o
   7   2   2        6.88       -3.66      3.44 o
  -9   3   2        0.71       -1.17      4.58 o
  -8   3   2        4.91        2.70      4.10 o
  -7   3   2       25.58       20.61      3.96 o
  -6   3   2       22.36       17.22      6.05 o
  -5   3   2       50.24       45.46      6.17 o
  -4   3   2        0.10       -0.51      2.28 o
  -3   3   2      576.55      608.32     10.16 o
  -2   3   2      267.27      251.83      4.20 o
  -1   3   2       73.52       66.83      2.54 o
   0   3   2     1683.31     1766.48     23.55 o
   1   3   2      263.59      302.50      6.95 o
   2   3   2      480.97      552.88      9.89 o
   3   3   2        5.55        3.01      2.52 o
   4   3   2       21.09       16.04      3.60 o
   5   3   2       58.11       60.72      5.27 o
   6   3   2       40.82       41.65      7.46 o
   7   3   2        6.26        1.26      4.01 o
  -8   4   2        5.59       10.63      3.86 o
  -7   4   2       10.91       12.89      6.26 o
  -6   4   2        3.32        1.78      5.36 o
  -5   4   2       20.41       23.13      6.38 o
  -4   4   2      213.02      211.25     16.40 o
  -3   4   2       54.60       54.77      2.18 o
  -2   4   2        8.20        7.15      1.37 o
  -1   4   2      471.29      507.97      8.64 o
   0   4   2       83.48      144.21      4.79 o
   1   4   2        6.71        2.17      2.13 o
   2   4   2      866.91      866.74     20.45 o
   3   4   2      125.71      150.18      9.23 o
   4   4   2       16.38       19.27      4.95 o
   5   4   2        8.67       10.77      4.98 o
   6   4   2        4.26        1.02      4.92 o
  -8   5   2        0.74       -6.32      9.83 o
  -5   5   2        0.17        3.31      8.37 o
  -4   5   2       26.20       20.90      3.55 o
  -3   5   2        3.50        5.76      1.60 o
  -2   5   2     1826.11     1856.42     27.93 o
  -1   5   2       90.36      100.24      4.51 o
   0   5   2       90.42       95.97      5.42 o
   1   5   2      103.65       96.29      9.66 o
   2   5   2      594.08      667.10     15.78 o
   3   5   2      184.94      200.09     12.79 o
   4   5   2       66.64       63.69      8.20 o
   5   5   2       87.91       91.37     10.06 o
  -6   6   2       10.54       14.40      4.96 o
  -5   6   2        4.04        1.30      7.01 o
  -4   6   2       19.15       23.36      4.96 o
  -3   6   2       30.60       36.37      2.98 o
  -2   6   2        7.26        9.47      2.42 o
  -1   6   2       32.81       34.30      4.68 o
   0   6   2       28.69       26.16      3.82 o
   1   6   2        0.31       -0.20      3.47 o
   2   6   2        8.79       16.10      6.03 o
   3   6   2        8.36        7.23      5.02 o
   4   6   2       26.89       25.12      6.38 o
  -7   7   2       14.84       15.47      6.03 o
  -6   7   2        1.35       -6.13      5.35 o
  -5   7   2        0.36       -7.49      5.84 o
  -4   7   2       29.89       35.55      2.97 o
  -3   7   2       12.39       19.63      3.43 o
  -2   7   2        4.95        4.39      2.82 o
  -1   7   2        0.01        0.80      2.79 o
   0   7   2       50.96       48.84      9.05 o
   1   7   2       18.35        8.23      5.01 o
   2   7   2        0.13       -2.59      5.06 o
   3   7   2       15.81       17.76      5.88 o
  -6   8   2        0.34       -2.43      6.71 o
  -5   8   2        5.84       -8.76      7.10 o
  -4   8   2        0.06        0.20      2.79 o
  -3   8   2        7.12        9.63      3.32 o
  -2   8   2       90.35      102.64      9.22 o
  -1   8   2       38.73       39.75      5.97 o
   0   8   2       34.81       30.28      8.61 o
   1   8   2       20.12       11.34      5.66 o
   2   8   2       44.17       47.26      8.38 o
  -4   9   2        1.25        2.42      5.55 o
  -3   9   2        0.10       -0.88      4.18 o
  -2   9   2       11.52        7.98      5.55 o
  -1   9   2        6.77       12.84      6.52 o
  -1  -9   3        7.66       10.96      4.83 o
   0  -9   3        0.87       -4.36      4.19 o
   1  -9   3        4.36        7.70      4.79 o
   2  -9   3        3.37       -0.58      4.77 o
   3  -9   3        0.34        1.37      4.26 o
   4  -9   3        8.98        8.89      4.44 o
   5  -9   3       54.20       56.61      6.14 o
  -3  -8   3        0.00        3.77     14.59 o
  -2  -8   3       51.38       57.45      6.94 o
  -1  -8   3       53.77       59.38      7.80 o
   0  -8   3      212.64      191.53     19.41 o
   1  -8   3      116.14      111.02      9.42 o
   2  -8   3       47.84       41.88      6.75 o
   3  -8   3      446.68      451.26     16.31 o
   4  -8   3       47.05       45.56      5.72 o
   5  -8   3        3.38        4.25      4.23 o
   6  -8   3        2.57        5.31      4.98 o
  -4  -7   3        1.34        0.28      4.92 o
  -3  -7   3       29.85       32.82      5.51 o
  -2  -7   3        1.45        1.13      3.73 o
  -1  -7   3       85.41       57.39      7.24 o
   0  -7   3      164.36      158.00     11.50 o
   1  -7   3      440.42      426.94     10.47 o
   2  -7   3      248.69      276.22      7.16 o
   3  -7   3       14.40       16.58      3.02 o
   4  -7   3        6.60        5.97      2.20 o
   5  -7   3        1.63        2.64      2.14 o
   6  -7   3       22.02       29.38      5.59 o
   7  -7   3        2.12        6.32      4.65 o
  -5  -6   3        0.28        3.71      4.38 o
  -4  -6   3        0.25        6.32      4.97 o
  -3  -6   3        9.79        2.57      3.68 o
  -2  -6   3      238.84      248.83     14.87 o
  -1  -6   3      567.76      566.93     15.87 o
   0  -6   3       55.13       67.62      7.30 o
   1  -6   3       17.04       23.08      2.73 o
   2  -6   3      113.18      112.42      4.44 o
   3  -6   3       64.12       73.87      3.78 o
   4  -6   3      147.27      169.65      5.23 o
   5  -6   3       26.53       27.77      1.97 o
   6  -6   3        4.07        9.15      3.56 o
   7  -6   3        4.62        4.23      3.66 o
   8  -6   3        3.28        1.07      3.99 o
  -6  -5   3       23.66       24.77      5.25 o
  -5  -5   3       21.80       24.81      4.74 o
  -4  -5   3      112.99      125.05      8.31 o
  -3  -5   3       11.52       12.74      3.61 o
  -2  -5   3      588.79      531.06     14.87 o
  -1  -5   3      733.40      750.18     14.06 o
   0  -5   3        2.36        4.64      2.31 o
   1  -5   3       71.71       70.46      4.27 o
   2  -5   3      156.64      170.70      5.98 o
   3  -5   3      282.70      277.01      6.25 o
   4  -5   3       92.80       95.96      2.98 o
   5  -5   3      178.10      185.73      4.02 o
   6  -5   3       34.50       47.82      6.34 o
   7  -5   3       78.57       73.37      6.36 o
   8  -5   3        5.95        2.03      3.67 o
  -7  -4   3       11.09        4.63      4.53 o
  -6  -4   3        0.02       -2.49      3.00 o
  -5  -4   3        2.52       -2.43      2.86 o
  -4  -4   3        3.27        0.86      2.59 o
  -3  -4   3        1.61        3.44      2.81 o
  -2  -4   3       60.35       61.05      3.56 o
  -1  -4   3      601.71      589.55     11.39 o
   0  -4   3      175.51      152.70      4.33 o
   1  -4   3      195.23      199.16      5.02 o
   2  -4   3     1226.48     1271.92     15.99 o
   3  -4   3     1466.10     1524.98     17.35 o
   4  -4   3       90.10       88.91      2.93 o
   5  -4   3       73.09       71.06      3.05 o
   6  -4   3       10.08        8.52      2.54 o
   7  -4   3       20.39       17.35      6.53 o
   8  -4   3        2.64        1.20      4.17 o
  -7  -3   3        1.08        5.61      3.73 o
  -6  -3   3       95.05       99.51      5.84 o
  -5  -3   3       10.06       10.95      2.79 o
  -4  -3   3       30.10       33.21      3.05 o
  -3  -3   3      824.20      816.09     12.84 o
  -2  -3   3     1454.97     1454.79     20.38 o
  -1  -3   3      790.92      742.79     10.42 o
   0  -3   3      394.91      417.40      7.09 o
   1  -3   3     1192.24     1196.41     13.77 o
   2  -3   3      908.12      923.07     11.00 o
   3  -3   3       49.65       48.72      1.83 o
   4  -3   3       42.15       48.02      2.85 o
   5  -3   3        0.10        1.74      1.46 o
   6  -3   3        2.28        2.31      1.78 o
   7  -3   3        0.00       -1.66      2.69 o
   8  -3   3       12.04       16.39      5.12 o
  -8  -2   3        3.51        3.25      7.33 o
  -7  -2   3        6.93       11.17      5.27 o
  -6  -2   3       76.46       78.08      5.05 o
  -5  -2   3       17.88       24.02      2.93 o
  -4  -2   3      306.00      309.03      6.28 o
  -3  -2   3      121.08      117.76      3.54 o
  -2  -2   3       22.40       18.20      1.43 o
  -1  -2   3      103.36      100.73      2.42 o
   0  -2   3      911.14      849.00     10.95 o
   1  -2   3        2.90        2.30      0.89 o
   2  -2   3        1.07        0.35      0.84 o
   3  -2   3       28.77       22.02      1.58 o
   4  -2   3      386.76      383.35      6.79 o
   5  -2   3      101.12       82.87      3.45 o
   6  -2   3       85.64       84.02      3.85 o
   7  -2   3       10.29       12.21      2.58 o
   8  -2   3        0.98        1.53      5.06 o
  -8  -1   3        4.55        3.21      4.37 o
  -7  -1   3        6.40        3.36      3.44 o
  -6  -1   3       56.18       50.47      3.98 o
  -5  -1   3       31.84       34.09      2.74 o
  -4  -1   3       16.05       11.03      1.63 o
  -3  -1   3      627.72      569.57      7.88 o
  -2  -1   3     1553.67     1450.86     13.50 o
  -1  -1   3      537.33      522.40      5.36 o
   0  -1   3     1915.05     1807.70     22.89 o
   1  -1   3     2428.39     2364.88     23.10 o
   2  -1   3      384.25      403.73      5.54 o
   3  -1   3       16.50       13.35      1.53 o
   4  -1   3       26.48       30.89      2.67 o
   5  -1   3        7.42        8.07      1.99 o
   6  -1   3        2.81       -2.13      1.49 o
   7  -1   3        1.86        3.49      3.19 o
   8  -1   3        0.67       -1.92      3.09 o
  -8   0   3       54.96       46.73      4.81 o
  -7   0   3       22.50       22.62      2.94 o
  -6   0   3       75.05       72.78      3.68 o
  -5   0   3        3.49        2.22      1.58 o
  -4   0   3      943.35     1011.84     11.85 o
  -3   0   3        2.51        2.20      0.87 o
  -2   0   3     1389.72     1339.89     13.11 o
  -1   0   3     7781.07     7835.77    242.47 o
   0   0   3      108.62       93.73      2.02 o
   1   0   3      363.69      344.98      5.70 o
   2   0   3      859.33      855.42     12.15 o
   3   0   3     1326.64     1333.94     18.53 o
   4   0   3       73.05       70.00      3.68 o
   5   0   3       10.76        9.21      2.48 o
   6   0   3       26.30       27.88      3.02 o
   7   0   3       37.68       46.75      5.04 o
   8   0   3       42.16       41.78      5.59 o
  -8   1   3        2.74        5.04      4.45 o
  -7   1   3        0.04       -3.76      3.98 o
  -6   1   3      127.90      126.85      5.60 o
  -5   1   3        7.35        3.72      1.42 o
  -4   1   3       13.24       13.62      1.40 o
  -3   1   3      322.10      332.89      5.72 o
  -2   1   3     3506.01     3366.26     34.88 o
   0   1   3       35.29       30.49      2.33 o
   1   1   3      765.58      800.85     13.25 o
   2   1   3      753.92      733.07     11.14 o
   3   1   3      663.73      674.49     13.40 o
   4   1   3        2.78       -0.21      2.11 o
   5   1   3       30.35       25.93      3.83 o
   6   1   3        5.49        3.77      2.97 o
   7   1   3        0.00        2.75      3.40 o
   8   1   3        7.96        5.12      3.98 o
  -9   2   3        2.64       -0.40      4.96 o
  -8   2   3        0.41        1.57      4.12 o
  -7   2   3       17.44        8.07      4.22 o
  -6   2   3        7.13        6.52      2.36 o
  -5   2   3      255.53      248.54      6.55 o
  -4   2   3     2807.97     2825.07     48.99 o
  -3   2   3      139.59      132.75      3.10 o
  -2   2   3     1555.74     1553.27     15.73 o
  -1   2   3      239.46      201.17      3.56 o
   0   2   3     1349.50     1410.45     18.89 o
   1   2   3     1028.48      952.41     24.29 o
   2   2   3      124.88      145.01      4.50 o
   3   2   3      165.69      162.60      6.10 o
   4   2   3       27.32       32.52      4.48 o
   5   2   3        1.81        2.73      2.99 o
   6   2   3        2.79        1.83      3.43 o
   7   2   3       13.94        8.05      4.08 o
  -8   3   3        7.38        3.01      4.96 o
  -7   3   3       29.77       34.60      4.13 o
  -6   3   3      247.66      235.31     12.72 o
  -5   3   3       20.87       13.86      4.50 o
  -4   3   3      288.13      280.68     12.90 o
  -3   3   3      240.28      232.83      6.12 o
  -2   3   3       59.02       59.41      2.18 o
  -1   3   3       28.68       25.35      1.97 o
   0   3   3     1910.91     1971.79     26.20 o
   1   3   3        9.09        6.13      1.64 o
   2   3   3      148.73      162.15      7.56 o
   3   3   3       69.46       58.68      5.28 o
   4   3   3        4.48        6.48      7.40 o
   5   3   3      143.74      138.14     12.31 o
   6   3   3        1.36        4.17      4.67 o
   7   3   3        1.48       -6.07      4.73 o
  -8   4   3       15.92       14.52      7.19 o
  -7   4   3        0.01       -4.50      5.58 o
  -6   4   3        1.51        5.45      9.44 o
  -5   4   3        2.77        6.81      7.69 o
  -4   4   3       17.38       21.05      2.10 o
  -3   4   3        6.07        4.20      1.10 o
  -2   4   3        0.04        0.33      1.15 o
  -1   4   3       19.95       18.79      2.45 o
   0   4   3      298.51      292.81      9.15 o
   1   4   3        0.35       -1.17      2.14 o
   2   4   3      174.85      184.72      7.70 o
   3   4   3      673.40      667.09     18.22 o
   4   4   3      157.82      122.06     12.30 o
   5   4   3        3.73        1.38      4.63 o
   6   4   3       29.63       17.98      6.11 o
  -8   5   3        0.00        3.89     10.80 o
  -5   5   3        2.09        0.96      3.44 o
  -4   5   3        5.85        8.59      2.63 o
  -3   5   3      213.65      197.45      5.60 o
  -2   5   3      206.68      199.61      8.76 o
  -1   5   3      179.80      184.67      6.60 o
   0   5   3      344.40      322.25     10.64 o
   1   5   3       95.49       95.04      5.29 o
   2   5   3      214.19      189.38     11.14 o
   3   5   3       47.10       43.35      6.80 o
   4   5   3       40.66       29.38      6.39 o
   5   5   3       31.17       26.53      6.98 o
  -6   6   3        4.57        3.79      4.67 o
  -5   6   3        0.95       -1.75      5.06 o
  -4   6   3      103.93      101.63      6.06 o
  -3   6   3       13.93       14.73      2.80 o
  -2   6   3       17.74       10.04      2.70 o
  -1   6   3       18.29       16.09      3.38 o
   0   6   3      224.38      232.21      9.75 o
   1   6   3       70.84       48.62      9.10 o
   2   6   3      327.60      337.49     24.52 o
   3   6   3       17.19       26.24      6.42 o
   4   6   3       28.60       29.40      8.90 o
  -7   7   3        0.32        8.27      5.35 o
  -6   7   3        0.00        4.28      5.94 o
  -5   7   3        7.72        8.27      6.71 o
  -4   7   3        3.40        4.37      2.72 o
  -3   7   3        3.88        6.37      3.04 o
  -2   7   3      124.28      127.51      7.46 o
  -1   7   3       71.06       61.52      7.44 o
   0   7   3        8.99        0.93      4.01 o
   1   7   3       58.73       42.01      6.85 o
   2   7   3        7.10       10.22      5.47 o
   3   7   3       15.69       -2.03      8.37 o
  -6   8   3        2.82        5.74      7.39 o
  -5   8   3        8.11       -1.46      7.59 o
  -4   8   3        0.02        0.57      2.92 o
  -3   8   3       27.71       34.34      4.71 o
  -2   8   3       24.88       25.98      5.94 o
  -1   8   3        7.95        7.83      4.91 o
   0   8   3       18.44       22.19      8.46 o
   1   8   3       13.35       10.92      7.93 o
  -4   9   3        1.54        3.78      3.67 o
  -3   9   3        6.22       11.09      5.35 o
  -2   9   3        6.50        5.35      5.64 o
  -1   9   3        3.71        1.75      5.55 o
  -1  -9   4        1.69        1.02      4.20 o
   0  -9   4       17.53       13.00      6.47 o
   1  -9   4        3.81       -1.94      5.21 o
   2  -9   4       10.05       12.16      6.23 o
   3  -9   4       16.53       18.39      6.42 o
   4  -9   4       36.74       31.87      5.03 o
   5  -9   4       44.82       38.04      4.77 o
  -3  -8   4        9.59       19.29      5.61 o
  -2  -8   4        1.22       -1.21      3.85 o
  -1  -8   4        0.66        2.12      5.25 o
   0  -8   4       52.55       63.45      7.77 o
   1  -8   4      238.20      230.18     11.96 o
   2  -8   4       12.69       12.50      4.20 o
   3  -8   4        3.01       -3.71      3.19 o
   4  -8   4       26.05       29.51      4.50 o
   5  -8   4       42.90       45.12      4.53 o
   6  -8   4        0.33       -5.50      4.62 o
  -4  -7   4       17.75       11.33      3.61 o
  -3  -7   4       24.72       22.99      8.25 o
  -2  -7   4       56.07       51.95      7.34 o
  -1  -7   4      151.32      155.69     11.14 o
   0  -7   4       72.40       63.09      5.36 o
   1  -7   4      556.30      552.88     13.77 o
   2  -7   4      183.77      187.16      5.90 o
   3  -7   4        5.12        4.24      2.24 o
   4  -7   4       11.51       11.10      2.03 o
   5  -7   4        0.02        3.25      2.61 o
   6  -7   4        0.34        5.16      4.65 o
   7  -7   4        0.46        0.75      4.63 o
  -5  -6   4       13.43       18.61      4.84 o
  -4  -6   4       39.04       40.15      4.60 o
  -3  -6   4       66.39       78.59      6.16 o
  -2  -6   4       16.67       25.83      5.10 o
  -1  -6   4      125.26      123.01      6.99 o
   0  -6   4      149.17      161.74     11.94 o
   1  -6   4      162.03      161.06      5.30 o
   2  -6   4      168.42      184.88      6.20 o
   3  -6   4       21.48       27.60      2.31 o
   4  -6   4       83.74       80.73      3.83 o
   5  -6   4       51.89       51.36      2.70 o
   6  -6   4        1.44       -0.62      3.91 o
   7  -6   4        0.59        0.21      6.05 o
   8  -6   4        0.10        2.24      4.18 o
  -6  -5   4       12.25        8.78      4.00 o
  -5  -5   4        8.70        5.90      3.25 o
  -4  -5   4       30.99       31.08      3.32 o
  -3  -5   4      400.80      393.91      9.92 o
  -2  -5   4      316.41      299.79      7.88 o
  -1  -5   4       89.27       96.16      4.89 o
   0  -5   4      140.02      148.57      5.41 o
   1  -5   4      658.50      674.24     11.45 o
   2  -5   4      335.07      323.26      5.76 o
   3  -5   4        4.26        5.08      1.61 o
   4  -5   4      138.50      134.32      3.86 o
   5  -5   4      111.65      103.86      5.37 o
   6  -5   4        0.00        1.37      2.25 o
   7  -5   4        8.56        8.90      3.62 o
   8  -5   4       19.95       21.50      4.50 o
  -7  -4   4        0.04       -0.43      6.29 o
  -6  -4   4       27.88       35.18      4.47 o
  -5  -4   4      115.62      106.90      5.82 o
  -4  -4   4      453.08      453.24      8.89 o
  -3  -4   4       99.37      107.72      4.19 o
  -2  -4   4      154.57      159.22      4.61 o
  -1  -4   4        2.99        6.05      1.28 o
   0  -4   4      128.50      123.86      4.62 o
   1  -4   4     1335.81     1362.89     15.10 o
   2  -4   4        7.67        5.17      1.30 o
   3  -4   4      399.33      376.26      7.27 o
   4  -4   4       86.21       87.23      3.97 o
   5  -4   4      150.84      174.45      4.52 o
   6  -4   4        1.50        1.20      1.56 o
   7  -4   4        7.49        7.65      2.14 o
   8  -4   4        1.46       -0.75      3.46 o
  -7  -3   4        0.35       -0.28      3.48 o
  -6  -3   4       16.66       17.97      4.02 o
  -5  -3   4       23.14       22.61      2.92 o
  -4  -3   4       99.16       92.87      4.35 o
  -3  -3   4      760.84      745.79     11.16 o
  -2  -3   4      119.17      112.10      3.13 o
  -1  -3   4       67.66       71.96      2.29 o
   0  -3   4      320.02      327.67      5.65 o
   1  -3   4      480.48      453.84      6.19 o
   2  -3   4     1041.18     1029.25     12.28 o
   3  -3   4      210.18      196.36      3.55 o
   4  -3   4        5.99        6.91      1.47 o
   5  -3   4       36.34       33.54      2.43 o
   6  -3   4      159.97      155.86      4.81 o
   7  -3   4       78.02       81.94      4.28 o
   8  -3   4        0.03       -0.53      4.21 o
  -8  -2   4       18.09       17.48      4.43 o
  -7  -2   4        0.02        5.83      3.60 o
  -6  -2   4       28.23       28.06      4.71 o
  -5  -2   4      158.27      178.35      5.30 o
  -4  -2   4      689.61      701.21     10.94 o
  -3  -2   4      531.95      551.87      8.55 o
  -2  -2   4      296.96      282.09      4.49 o
  -1  -2   4       11.26       15.21      1.41 o
   0  -2   4      697.63      712.10      9.57 o
   1  -2   4     1120.02     1152.25     12.68 o
   2  -2   4       77.55       82.29      2.29 o
   3  -2   4       34.98       34.18      1.80 o
   4  -2   4      292.86      299.99      6.01 o
   5  -2   4       70.08       69.74      4.25 o
   6  -2   4      200.75      220.36      5.93 o
   7  -2   4       18.80       18.31      3.66 o
   8  -2   4        2.52        5.12      3.44 o
  -8  -1   4       54.02       61.08      6.76 o
  -7  -1   4        6.70        9.09      3.59 o
  -6  -1   4        0.10       -2.02      1.80 o
  -5  -1   4      115.28      123.73      4.40 o
  -4  -1   4        4.15        2.60      1.49 o
  -3  -1   4      143.17      148.68      3.02 o
  -2  -1   4       17.03       20.23      1.19 o
  -1  -1   4       38.58       42.59      1.45 o
   0  -1   4      737.70      698.02      8.50 o
   1  -1   4       11.53        9.13      1.04 o
   2  -1   4      585.04      628.41      8.12 o
   3  -1   4     1136.75     1137.45     16.02 o
   4  -1   4        8.33       14.67      2.16 o
   5  -1   4       82.93       88.36      4.38 o
   6  -1   4        8.49       10.58      2.42 o
   7  -1   4       17.16       14.69      3.59 o
   8  -1   4       41.26       39.27      4.90 o
  -8   0   4        5.16        6.65      5.06 o
  -7   0   4       15.84       20.77      2.83 o
  -6   0   4       10.48        7.90      2.23 o
  -5   0   4        7.12        7.54      1.85 o
  -4   0   4      108.67      102.33      2.48 o
  -3   0   4      202.21      181.72      3.00 o
  -2   0   4     3680.45     3528.40     32.95 o
  -1   0   4      414.30      369.46      4.34 o
   0   0   4      537.21      546.80      7.00 o
   1   0   4      380.74      358.56      5.68 o
   2   0   4       16.00       18.99      1.81 o
   3   0   4       47.50       54.94      2.86 o
   4   0   4        5.83        6.42      2.12 o
   5   0   4       21.02       25.64      3.11 o
   6   0   4        7.28        1.10      3.02 o
   7   0   4       14.75        8.54      3.72 o
   8   0   4       25.54       28.17      5.28 o
  -8   1   4        4.24       -2.73      4.25 o
  -7   1   4        0.05       -4.68      3.61 o
  -6   1   4       34.07       40.29      3.79 o
  -5   1   4       11.25       12.08      2.41 o
  -4   1   4     1506.34     1494.01     17.48 o
  -3   1   4        0.54        2.93      0.73 o
  -2   1   4      302.12      318.95      3.95 o
  -1   1   4      105.07      103.35      2.21 o
   0   1   4      208.85      226.85      4.40 o
   1   1   4     1119.51     1167.06     17.74 o
   2   1   4       84.40       79.29      3.58 o
   3   1   4      188.08      185.75      6.15 o
   4   1   4       51.25       51.69      5.72 o
   5   1   4       33.06       41.41      4.71 o
   6   1   4       87.66       66.30      5.59 o
   7   1   4       55.89       55.74      5.64 o
  -8   2   4       20.84       28.67      5.44 o
  -7   2   4        6.55        9.13      4.07 o
  -6   2   4      313.08      268.80      6.14 o
  -5   2   4      208.84      209.27      5.25 o
  -4   2   4     5218.84     5121.18     64.24 o
  -3   2   4      875.40      891.34     14.14 o
  -2   2   4      704.85      667.57      8.75 o
  -1   2   4      389.41      357.42     13.32 o
   0   2   4     2440.44     2536.22     34.09 o
   1   2   4       16.98       12.57      1.92 o
   2   2   4      133.90      139.39      4.39 o
   3   2   4      202.61      200.58      7.05 o
   4   2   4        7.27        6.39      3.10 o
   5   2   4        2.97        1.43      2.93 o
   6   2   4      241.19      242.72      9.93 o
   7   2   4       38.03       45.29      8.66 o
  -8   3   4       39.35       39.20      5.23 o
  -7   3   4        6.70        2.14      7.98 o
  -6   3   4       43.99       33.74      7.14 o
  -5   3   4      211.29      226.24     13.18 o
  -4   3   4       38.73       35.63      2.08 o
  -3   3   4        1.14        1.06      1.40 o
  -2   3   4      918.37      862.44     13.59 o
  -1   3   4        0.16       -0.08      1.21 o
   0   3   4      605.94      643.11      9.64 o
   1   3   4       31.51       43.56      2.69 o
   2   3   4      448.84      477.70     10.32 o
   3   3   4       61.96       55.86      5.47 o
   4   3   4       66.17       76.02      6.73 o
   5   3   4       22.18       32.09      5.49 o
   6   3   4        6.83       21.21      9.34 o
  -8   4   4        0.32        0.19     10.22 o
  -7   4   4        0.18       -3.21      8.85 o
  -6   4   4       27.52       19.56     10.02 o
  -5   4   4      100.99      126.00     16.35 o
  -4   4   4       73.26       62.87      4.66 o
  -3   4   4      249.91      263.42      5.50 o
  -2   4   4      380.51      391.35      9.59 o
  -1   4   4       75.85       67.52      3.93 o
   0   4   4        0.01       -1.21      1.97 o
   1   4   4       71.37       65.81      5.41 o
   2   4   4        7.40        6.49      3.40 o
   3   4   4        0.83       -0.17      3.57 o
   4   4   4       57.26       57.69      7.60 o
   5   4   4        3.38        1.95      4.77 o
   6   4   4        0.93        3.90      5.08 o
  -5   5   4        4.90        3.86      2.36 o
  -4   5   4        4.45       -2.63      2.69 o
  -3   5   4       42.02       42.53      3.52 o
  -2   5   4      115.89      121.51      4.70 o
  -1   5   4      104.36      112.42      5.54 o
   0   5   4      252.90      280.28      9.40 o
   1   5   4       85.74       92.82      7.98 o
   2   5   4        1.08        1.75      5.79 o
   3   5   4       68.85       76.39      8.59 o
   4   5   4       87.75      114.34     10.89 o
   5   5   4       17.24       16.10      6.29 o
  -6   6   4       10.34        6.62      4.86 o
  -5   6   4      138.69      140.79     10.61 o
  -4   6   4      378.37      420.99     11.77 o
  -3   6   4       21.02       22.62      2.71 o
  -2   6   4       28.87       28.40      3.26 o
  -1   6   4        1.09        4.22      2.69 o
   0   6   4      234.07      257.56      9.05 o
   1   6   4       49.13       42.14      8.71 o
   2   6   4       20.63       24.95     12.75 o
   3   6   4       71.89       87.15     16.93 o
   4   6   4        3.30        0.23      8.71 o
  -7   7   4        0.30       -5.06      5.25 o
  -6   7   4        0.04       -2.92      6.03 o
  -5   7   4        7.55        6.32      6.71 o
  -4   7   4       11.75       13.58      3.93 o
  -3   7   4        2.59        4.82      2.92 o
  -2   7   4       30.70       35.54      4.19 o
  -1   7   4       31.03       31.34      4.26 o
   0   7   4       26.12       26.80      5.68 o
   1   7   4        0.17        1.56      5.35 o
   2   7   4       65.42       43.95      7.91 o
   3   7   4        0.69       -1.61      5.16 o
  -5   8   4        1.47       -8.08      7.20 o
  -4   8   4        8.77        9.05      5.37 o
  -3   8   4        1.23        2.09      3.15 o
  -2   8   4        3.64        9.81      4.91 o
  -1   8   4        3.63        4.73      4.43 o
   0   8   4        4.45        6.77      9.00 o
   1   8   4        0.07        7.08      5.25 o
  -1  -9   5        2.37        0.19      4.48 o
   0  -9   5        0.36        2.23      4.67 o
   1  -9   5        2.34        0.23      3.77 o
   2  -9   5        1.42       -3.74      4.24 o
   3  -9   5       40.00       33.03      6.29 o
   4  -9   5        3.36        0.94      3.60 o
   5  -9   5        5.09        6.69      3.50 o
  -3  -8   5        0.10       -0.90      4.31 o
  -2  -8   5        8.71        6.26      5.32 o
  -1  -8   5        8.95       13.34      5.14 o
   0  -8   5       65.68       63.40      8.04 o
   1  -8   5       10.31        3.66      3.57 o
   2  -8   5       15.50       14.48      3.82 o
   3  -8   5      187.38      183.04      7.82 o
   4  -8   5       22.08       25.09      5.16 o
   5  -8   5       25.06       29.48      4.63 o
   6  -8   5        1.62        1.56      5.26 o
  -4  -7   5       35.08       44.22      5.11 o
  -3  -7   5       11.36        6.62      3.53 o
  -2  -7   5      228.28      207.40     13.41 o
  -1  -7   5      778.62      823.15     22.91 o
   0  -7   5      138.83      133.83     10.95 o
   1  -7   5      386.11      410.49     12.69 o
   2  -7   5      149.55      163.75      5.18 o
   3  -7   5      114.75      108.47      4.60 o
   4  -7   5        0.60        0.20      2.06 o
   5  -7   5        0.81        1.17      2.51 o
   6  -7   5        8.58        8.91      5.17 o
   7  -7   5       12.54       11.31      4.68 o
  -5  -6   5       15.66       16.57      4.50 o
  -4  -6   5       18.06       12.86      3.68 o
  -3  -6   5      328.82      328.27      9.12 o
  -2  -6   5       65.23       47.20      8.28 o
  -1  -6   5       75.07       69.65      4.96 o
   0  -6   5       69.65       59.76      4.03 o
   1  -6   5       48.18       44.59      3.15 o
   2  -6   5       15.02       17.04      1.95 o
   3  -6   5       11.64       13.43      2.31 o
   4  -6   5        8.38       12.76      2.36 o
   5  -6   5        8.71        8.51      1.88 o
   6  -6   5        0.01        1.35      1.65 o
   7  -6   5        0.12       -0.82      3.81 o
   8  -6   5        0.79       -1.19      5.21 o
  -6  -5   5        0.41       -4.63      3.93 o
  -5  -5   5       48.82       56.47      4.32 o
  -4  -5   5      155.05      171.60      7.44 o
  -3  -5   5      344.65      343.04      7.93 o
  -2  -5   5       19.03       12.51      2.76 o
  -1  -5   5       24.02       29.43      3.08 o
   0  -5   5      115.11      126.51      4.69 o
   1  -5   5       39.31       44.56      3.27 o
   2  -5   5       27.92       23.05      2.24 o
   3  -5   5      320.86      322.14      6.69 o
   4  -5   5       71.13       70.22      3.33 o
   5  -5   5        0.01       -0.16      1.64 o
   6  -5   5        3.44        0.53      1.78 o
   7  -5   5       11.51       14.18      3.89 o
   8  -5   5        0.18       -3.13      3.56 o
  -7  -4   5        6.98        6.51      5.58 o
  -6  -4   5        9.91        6.99      3.41 o
  -5  -4   5        0.06       -2.01      2.25 o
  -4  -4   5       16.27       15.97      2.86 o
  -3  -4   5      159.21      156.59      4.92 o
  -2  -4   5       45.18       49.49      2.54 o
  -1  -4   5       12.39       13.59      1.55 o
   0  -4   5       49.65       43.66      2.55 o
   1  -4   5        1.97        1.85      1.47 o
   2  -4   5      291.75      339.90      6.02 o
   3  -4   5      194.63      202.92      4.76 o
   4  -4   5      131.91      140.01      4.64 o
   5  -4   5      148.97      147.70      4.29 o
   6  -4   5       71.63       66.99      3.24 o
   7  -4   5       36.27       38.23      3.64 o
   8  -4   5        4.18        3.52      3.92 o
  -7  -3   5        8.62       17.09      4.23 o
  -6  -3   5        0.11       -3.96      2.64 o
  -5  -3   5        3.53        4.07      2.09 o
  -4  -3   5        4.74        2.28      2.18 o
  -3  -3   5       55.57       45.53      2.76 o
  -2  -3   5      291.82      280.23      4.83 o
  -1  -3   5      609.25      610.71     10.39 o
   0  -3   5     1144.57     1287.64     16.54 o
   1  -3   5      226.99      239.41      4.42 o
   2  -3   5      410.57      433.91      6.26 o
   3  -3   5       50.47       49.49      2.79 o
   4  -3   5       15.11       17.87      1.90 o
   5  -3   5      140.55      123.96      6.13 o
   6  -3   5       60.40       65.40      3.68 o
   7  -3   5        6.32       15.38      3.34 o
   8  -3   5        0.30        6.93      4.03 o
  -8  -2   5       24.68       34.98      5.16 o
  -7  -2   5        0.09       -3.99      3.21 o
  -6  -2   5       10.30        6.90      3.43 o
  -5  -2   5        3.94        3.78      2.07 o
  -4  -2   5      251.26      247.73      5.75 o
  -3  -2   5        1.58        1.83      1.45 o
  -2  -2   5     1199.88     1221.94     13.01 o
  -1  -2   5      246.88      283.34      4.11 o
   0  -2   5     2211.13     2191.84     26.30 o
   1  -2   5      162.76      153.53      3.52 o
   2  -2   5       37.67       36.12      1.70 o
   3  -2   5      195.89      193.56      4.26 o
   4  -2   5      129.42      133.08      6.02 o
   5  -2   5       35.84       39.21      2.94 o
   6  -2   5        5.25        2.72      1.84 o
   7  -2   5       21.65       27.12      7.74 o
   8  -2   5       12.16        7.95      4.45 o
  -8  -1   5        2.61        6.39      5.03 o
  -7  -1   5        3.23        3.40      3.20 o
  -6  -1   5      240.61      239.90     11.50 o
  -5  -1   5       94.66      110.11      4.26 o
  -4  -1   5      420.02      427.50      6.86 o
  -3  -1   5       54.16       60.32      2.14 o
  -2  -1   5      159.72      153.92      2.65 o
  -1  -1   5      598.94      609.61      6.68 o
   0  -1   5       89.33       96.52      2.31 o
   1  -1   5      406.68      376.84      5.10 o
   2  -1   5      476.00      480.92      6.80 o
   3  -1   5       15.10       12.83      1.76 o
   4  -1   5      103.38      106.59      4.50 o
   5  -1   5       38.88       39.62      3.74 o
   6  -1   5        1.11        4.47      2.28 o
   7  -1   5        0.30        2.52      3.16 o
   8  -1   5       24.50       29.25      4.55 o
  -8   0   5       19.54       17.16      3.43 o
  -7   0   5        6.76        6.73      2.40 o
  -6   0   5        5.12        1.67      1.96 o
  -5   0   5       35.31       37.62      2.34 o
  -4   0   5        5.97        4.55      1.33 o
  -3   0   5      291.04      287.88      4.30 o
  -2   0   5     1848.71     1767.68     17.31 o
  -1   0   5       90.89       86.74      2.08 o
   0   0   5      195.13      167.53      3.39 o
   1   0   5     1611.99     1575.37     19.51 o
   2   0   5       44.90       35.80      2.32 o
   3   0   5       23.06       15.92      2.46 o
   4   0   5       56.85       57.65      3.77 o
   5   0   5       15.59        9.38      2.74 o
   6   0   5        4.59        2.77      3.58 o
   7   0   5        8.86        5.11      5.24 o
   8   0   5       37.24       41.37      5.71 o
  -8   1   5       11.05       10.37      5.11 o
  -7   1   5        3.87        5.15      4.28 o
  -6   1   5      130.78      122.28      4.85 o
  -5   1   5       11.29        9.72      2.07 o
  -4   1   5      149.35      139.88      2.46 o
  -3   1   5      660.99      656.75      7.56 o
  -2   1   5        2.90        2.55      0.80 o
  -1   1   5     1074.40     1045.43     12.38 o
   0   1   5      585.12      589.25      8.44 o
   1   1   5      185.72      210.55      4.80 o
   2   1   5       10.31       13.31      2.46 o
   3   1   5       31.46       34.61      3.43 o
   4   1   5      145.38      149.14      6.85 o
   5   1   5       48.32       54.38      4.41 o
   6   1   5      165.98      171.39      8.54 o
   7   1   5       19.16       13.60      4.86 o
  -8   2   5        2.81       -0.99      4.38 o
  -7   2   5        3.60        2.65      3.81 o
  -6   2   5        0.48        2.36      2.00 o
  -5   2   5        9.62       10.15      2.30 o
  -4   2   5      293.16      269.93      6.16 o
  -3   2   5      121.37      115.28      2.83 o
  -2   2   5       37.11       42.64      1.85 o
  -1   2   5        0.10       -1.64      1.09 o
   0   2   5      887.67      877.05     12.99 o
   1   2   5      927.56      979.35     16.14 o
   2   2   5      173.71      167.51      5.52 o
   3   2   5      160.88      174.92     10.08 o
   4   2   5      190.34      204.76     12.82 o
   5   2   5        0.01        5.17      3.37 o
   6   2   5        3.97        7.67      3.70 o
   7   2   5       10.84       11.29      5.76 o
  -8   3   5        1.06       -3.86      3.91 o
  -7   3   5      119.05      117.73      7.59 o
  -6   3   5      495.12      472.28     27.73 o
  -5   3   5       23.11       25.93      6.64 o
  -4   3   5       14.48       13.98      1.57 o
  -3   3   5        9.50        6.53      1.17 o
  -2   3   5     1178.46     1229.38     18.94 o
  -1   3   5       11.99       13.51      1.95 o
   0   3   5       73.16       67.93      4.47 o
   1   3   5      443.23      448.25      8.78 o
   2   3   5       89.50       76.53     10.57 o
   3   3   5       12.99        9.22      3.74 o
   4   3   5       33.94       34.67      5.42 o
   5   3   5        1.38       -2.75      3.88 o
   6   3   5       25.21       21.71      6.43 o
  -8   4   5       58.10       44.76     13.62 o
  -7   4   5        4.77        4.67     10.02 o
  -6   4   5       88.37       63.24     13.33 o
  -5   4   5        0.16        1.65      7.30 o
  -4   4   5        1.73        3.47      2.10 o
  -3   4   5       18.65       19.00      2.04 o
  -2   4   5      155.83      141.85      5.30 o
  -1   4   5       42.58       37.79      3.38 o
   0   4   5      660.04      693.09     15.60 o
   1   4   5      184.24      196.13      6.78 o
   2   4   5        0.01        1.35      2.86 o
   3   4   5        3.33        3.31      4.16 o
   4   4   5        0.10        0.35      4.19 o
   5   4   5        7.93        8.45      5.98 o
  -5   5   5        0.62       -1.51      2.18 o
  -4   5   5       15.64       10.66      3.30 o
  -3   5   5       10.50        9.77      2.52 o
  -2   5   5       79.75       80.16      4.23 o
  -1   5   5        8.16       11.81      2.96 o
   0   5   5      104.49       96.47      7.82 o
   1   5   5      497.96      492.11     14.85 o
   2   5   5      184.92      168.03     11.64 o
   3   5   5        2.32        5.48      4.32 o
   4   5   5        0.99        3.41      4.70 o
   5   5   5       18.24       20.43     10.41 o
  -6   6   5        0.41       -3.02      4.96 o
  -5   6   5        5.60       13.64      9.29 o
  -4   6   5        4.20        6.79      1.76 o
  -3   6   5      156.68      158.75      5.38 o
  -2   6   5       21.17       29.35      3.84 o
  -1   6   5       45.14       50.86      4.27 o
   0   6   5      213.82      215.97      8.63 o
   1   6   5      129.29      121.00     10.02 o
   2   6   5        0.59        4.45      4.46 o
   3   6   5       52.35       56.28      8.22 o
   4   6   5        3.60       -1.58      4.90 o
  -6   7   5       11.82       11.97      6.71 o
  -5   7   5        1.25        6.18      9.68 o
  -4   7   5        1.42       -0.24      2.48 o
  -3   7   5       44.74       49.50      5.06 o
  -2   7   5       17.35       13.93      5.53 o
  -1   7   5      100.68       95.34      7.44 o
   0   7   5       90.84       92.78      8.95 o
   1   7   5       10.28       -0.94      4.09 o
   2   7   5        9.72       21.45      6.34 o
  -5   8   5        5.31       -1.75      7.78 o
  -4   8   5        2.48        4.85      3.14 o
  -3   8   5       55.09       56.53     10.16 o
  -2   8   5        3.05       13.48     11.58 o
  -1   8   5        0.02        3.23      4.55 o
   0   8   5        1.07       -7.10      4.77 o
  -1  -9   6        1.00        2.12      5.07 o
   0  -9   6       12.15        4.59      4.81 o
   1  -9   6       18.55       14.43      5.44 o
   2  -9   6        5.29       10.36      5.14 o
   3  -9   6       21.83       18.90      5.51 o
   4  -9   6        8.52        3.91      4.53 o
   5  -9   6        0.70        0.82      3.49 o
  -3  -8   6       11.80        9.15      6.04 o
  -2  -8   6        3.02       -1.98      4.67 o
  -1  -8   6        0.59       -5.75      3.87 o
   0  -8   6       15.98       34.66      8.58 o
   1  -8   6       45.52       37.66      5.39 o
   2  -8   6      133.37      126.61      7.14 o
   3  -8   6       75.73       73.48      7.38 o
   4  -8   6        0.16       -3.64      3.17 o
   5  -8   6       49.79       59.04      5.65 o
   6  -8   6        2.79       -1.89      4.14 o
  -4  -7   6        2.03        1.23      4.22 o
  -3  -7   6        6.83        9.25      3.55 o
  -2  -7   6       67.32       61.95      4.98 o
  -1  -7   6       38.79       42.37      3.37 o
   0  -7   6       94.99       96.57      6.29 o
   1  -7   6        0.87       -3.72      2.69 o
   2  -7   6      238.19      244.76      7.54 o
   3  -7   6       79.45       82.21      4.13 o
   4  -7   6        6.80        7.30      2.88 o
   5  -7   6       60.62       64.06      4.70 o
   6  -7   6        0.11       -1.36      2.78 o
   7  -7   6        0.09       -3.36      4.12 o
  -5  -6   6       20.33       22.00      4.20 o
  -4  -6   6       48.73       62.29      5.82 o
  -3  -6   6        5.80        2.43      2.54 o
  -2  -6   6        4.67        2.20      1.75 o
  -1  -6   6      460.53      452.25     11.50 o
   0  -6   6      322.03      323.79      7.95 o
   1  -6   6       79.80       99.31      5.08 o
   2  -6   6       29.40       27.41      2.61 o
   3  -6   6        4.38        3.72      2.14 o
   4  -6   6       44.47       46.56      3.29 o
   5  -6   6       43.57       49.48      3.21 o
   6  -6   6       12.09       10.78      2.98 o
   7  -6   6        0.04       -5.01      4.14 o
  -6  -5   6        5.34        1.94      3.56 o
  -5  -5   6        1.45       -0.01      2.63 o
  -4  -5   6        0.48        1.82      2.52 o
  -3  -5   6      277.39      263.14      6.88 o
  -2  -5   6       56.61       52.34      4.55 o
  -1  -5   6       60.41       58.67      4.17 o
   0  -5   6       18.28       17.20      2.64 o
   1  -5   6        0.90        2.43      2.17 o
   2  -5   6      325.37      325.86      7.67 o
   3  -5   6      121.59      124.10      5.07 o
   4  -5   6       48.64       47.70      3.19 o
   5  -5   6        7.56        4.32      1.98 o
   6  -5   6        4.32        4.24      2.07 o
   7  -5   6        1.46        1.67      2.57 o
   8  -5   6        7.71        5.86      4.08 o
  -7  -4   6       18.54       15.63      4.65 o
  -6  -4   6       44.32       59.64      7.11 o
  -5  -4   6      217.46      239.90      6.74 o
  -4  -4   6       93.89       98.22      4.79 o
  -3  -4   6       76.36       71.98      3.56 o
  -2  -4   6      106.88      109.79      3.72 o
  -1  -4   6      611.80      625.32     18.47 o
   0  -4   6       77.29      101.30      3.09 o
   1  -4   6      176.21      149.81      4.14 o
   2  -4   6      494.35      502.28      7.77 o
   3  -4   6      279.73      288.95      7.66 o
   4  -4   6       12.02       11.51      2.01 o
   5  -4   6      168.80      167.80      7.27 o
   6  -4   6       93.87      104.15      4.15 o
   7  -4   6       75.30       67.76      4.63 o
   8  -4   6       11.84        9.90      3.14 o
  -7  -3   6       23.81       25.50      4.69 o
  -6  -3   6      101.38       96.69      5.74 o
  -5  -3   6        6.47        6.24      2.26 o
  -4  -3   6       28.29       26.12      2.78 o
  -3  -3   6       82.79       87.75      3.88 o
  -2  -3   6       33.26       36.39      2.17 o
  -1  -3   6     1141.85     1117.41     21.33 o
   0  -3   6       61.22       68.04      2.62 o
   1  -3   6        4.91        3.44      1.37 o
   2  -3   6      243.88      265.01      4.77 o
   3  -3   6      531.22      505.39      9.26 o
   4  -3   6        0.54        0.10      1.63 o
   5  -3   6        0.16       -1.89      2.23 o
   6  -3   6        1.07       -0.82      1.59 o
   7  -3   6        0.62        1.64      2.82 o
   8  -3   6        0.00        4.06      3.12 o
  -8  -2   6        0.92        4.48      3.96 o
  -7  -2   6        5.54       13.40      3.88 o
  -6  -2   6        1.91        2.42      2.64 o
  -5  -2   6       20.15       18.39      2.67 o
  -4  -2   6      309.01      299.84      6.43 o
  -3  -2   6       70.98       73.44      2.86 o
  -2  -2   6      147.79      150.50      3.16 o
  -1  -2   6      112.75      103.02      2.73 o
   0  -2   6      965.60      992.26     13.14 o
   1  -2   6       37.59       38.89      1.99 o
   2  -2   6       83.36       85.49      2.56 o
   3  -2   6       14.75       16.80      2.00 o
   4  -2   6      727.80      771.54     12.43 o
   5  -2   6      234.84      248.87      6.95 o
   6  -2   6       27.46       34.43      3.19 o
   7  -2   6       87.86       96.32      6.28 o
   8  -2   6        1.00        0.63      3.35 o
  -8  -1   6        0.96       -1.56      3.27 o
  -7  -1   6       33.20       33.22      4.47 o
  -6  -1   6       29.37       32.93      3.19 o
  -5  -1   6        4.72        1.92      1.50 o
  -4  -1   6        8.61        7.02      1.60 o
  -3  -1   6        2.28        0.02      1.10 o
  -2  -1   6      333.72      331.10      4.52 o
  -1  -1   6      117.06      122.72      2.64 o
   0  -1   6        0.41        0.91      1.15 o
   1  -1   6      488.24      501.26      7.65 o
   2  -1   6      459.43      515.53      7.41 o
   3  -1   6      152.61      180.94      4.76 o
   4  -1   6      503.80      513.98     10.34 o
   5  -1   6       54.05       48.76      3.87 o
   6  -1   6       20.08       17.34      3.81 o
   7  -1   6       26.91       31.05      4.46 o
   8  -1   6        7.16        9.29      4.85 o
  -8   0   6        2.41        3.16      4.06 o
  -7   0   6        3.98        2.05      2.26 o
  -6   0   6        5.45        7.04      2.01 o
  -5   0   6       81.14       72.18      2.73 o
  -4   0   6      223.39      213.09      4.11 o
  -3   0   6      233.81      239.36      4.19 o
  -2   0   6      735.85      751.78      8.60 o
  -1   0   6        1.87        1.61      0.99 o
   0   0   6     3120.17     3174.56     33.04 o
   1   0   6      898.91      940.99     13.74 o
   2   0   6     1349.66     1497.55     19.37 o
   3   0   6      194.35      212.41      8.08 o
   4   0   6      172.42      166.22      6.32 o
   5   0   6      168.81      189.32      6.97 o
   6   0   6      189.97      192.85      8.69 o
   7   0   6       70.21       71.64      7.18 o
  -8   1   6        0.08       -7.25      6.04 o
  -7   1   6        5.38        3.89      4.18 o
  -6   1   6        8.40        4.75      2.49 o
  -5   1   6        4.49        4.10      2.29 o
  -4   1   6        6.36        7.05      1.32 o
  -3   1   6       55.18       56.22      1.93 o
  -2   1   6       17.96       22.59      3.37 o
  -1   1   6       71.32       85.46      2.56 o
   0   1   6      192.90      209.99      4.38 o
   1   1   6      940.10      972.38     17.11 o
   2   1   6      134.40      154.99      4.81 o
   3   1   6       91.03       90.28      5.14 o
   4   1   6       14.70       16.61      3.37 o
   5   1   6       31.10       30.69      3.82 o
   6   1   6      216.61      230.93      9.43 o
   7   1   6       15.57        7.66      5.40 o
  -8   2   6       21.29       19.57      5.19 o
  -7   2   6        0.17       -3.38      2.85 o
  -6   2   6      317.36      310.12      7.70 o
  -5   2   6       35.99       37.05      2.57 o
  -4   2   6        9.27        7.18      1.78 o
  -3   2   6     1083.15     1083.43     12.37 o
  -2   2   6      146.86      146.20      3.83 o
  -1   2   6     1076.47     1120.65     15.82 o
   0   2   6        0.38       -1.26      1.37 o
   1   2   6       68.84       68.19      3.20 o
   2   2   6       27.73       27.49      4.68 o
   3   2   6        8.91        5.40      3.53 o
   4   2   6      813.38      802.22     49.42 o
   5   2   6      266.16      259.39     11.29 o
   6   2   6       39.63       16.58      6.96 o
  -8   3   6       62.52       45.39      6.40 o
  -7   3   6       15.71       13.28      4.26 o
  -6   3   6      364.93      344.63     24.62 o
  -5   3   6      195.52      184.62      7.20 o
  -4   3   6       17.73       15.86      2.23 o
  -3   3   6       50.43       55.84      2.50 o
  -2   3   6      183.67      175.21      5.56 o
  -1   3   6      468.45      446.63      9.84 o
   0   3   6       43.42       48.35      3.77 o
   1   3   6       10.40       13.02      3.06 o
   2   3   6      288.60      266.87      8.76 o
   3   3   6       20.70       26.05      4.81 o
   4   3   6      508.56      508.00     18.12 o
   5   3   6      120.15      106.16     12.26 o
   6   3   6        0.81        4.42      4.78 o
  -8   4   6        5.71        0.29     11.09 o
  -7   4   6       81.18       58.18     14.40 o
  -5   4   6       49.75       52.75      3.55 o
  -4   4   6      255.82      224.91      6.51 o
  -3   4   6        9.26        9.89      1.95 o
  -2   4   6        9.96       10.73      2.31 o
  -1   4   6       47.61       46.26      3.77 o
   0   4   6      126.46      138.11     11.10 o
   1   4   6        0.01       -0.89      2.34 o
   2   4   6       46.69       44.02      5.02 o
   3   4   6       21.02       24.52      5.31 o
   4   4   6       49.48       53.44     18.00 o
   5   4   6        3.04        6.78      5.47 o
  -6   5   6        0.47        0.68      2.89 o
  -5   5   6        9.56       10.79      4.26 o
  -4   5   6      227.39      217.51     11.18 o
  -3   5   6       13.92       11.27      2.34 o
  -2   5   6       69.30       65.35      5.39 o
  -1   5   6       22.33       33.98      4.80 o
   0   5   6       33.53       44.49      4.58 o
   1   5   6       15.32       21.68      5.45 o
   2   5   6       33.56       24.12      5.54 o
   3   5   6       17.86        8.03      4.85 o
   4   5   6        3.10        7.78      5.30 o
  -7   6   6        1.56       -1.56      4.28 o
  -6   6   6       15.53       19.07      6.03 o
  -5   6   6        0.01        0.07      6.37 o
  -4   6   6        6.17        7.90      1.99 o
  -3   6   6        1.30       -0.68      1.97 o
  -2   6   6       63.36       52.69      4.66 o
  -1   6   6      161.56      143.44      7.29 o
   0   6   6        0.15        1.24      3.67 o
   1   6   6       42.44       42.97      7.88 o
   2   6   6       15.96       19.94      9.39 o
   3   6   6       38.30       63.20      9.07 o
  -6   7   6       39.54       47.77      8.56 o
  -5   7   6        8.16       12.08     10.85 o
  -4   7   6        1.47       -0.01      3.01 o
  -3   7   6        5.79        4.52      3.27 o
  -2   7   6      122.05      133.38      8.30 o
  -1   7   6       24.42       17.04      4.52 o
   0   7   6        9.23       13.12      4.89 o
   1   7   6       71.01       81.02     12.94 o
   2   7   6        0.29       -2.30      4.93 o
  -4   8   6        4.99        6.40      3.18 o
  -3   8   6        0.59       -1.02      3.32 o
  -2   8   6        0.89        3.67      5.50 o
  -1   8   6        0.12        0.33      5.74 o
   0   8   6       36.40       36.68      9.24 o
  -1  -9   7       20.36       21.59      6.84 o
   0  -9   7        4.50       -0.23      4.86 o
   1  -9   7        0.24       -1.85      4.77 o
   2  -9   7        2.65       -3.74      4.09 o
   3  -9   7       12.56       11.74      5.27 o
   4  -9   7       16.52        9.92      5.69 o
   5  -9   7       40.97       37.00      6.13 o
  -3  -8   7        0.46       -3.91      4.86 o
  -2  -8   7        6.44        4.09      4.77 o
  -1  -8   7        8.90       11.14      5.60 o
   0  -8   7        2.33        0.28      4.35 o
   1  -8   7      153.95      148.88     10.66 o
   2  -8   7        2.21       -3.02      3.19 o
   3  -8   7       40.42       40.17      4.65 o
   4  -8   7       34.28       28.39      4.89 o
   5  -8   7       56.14       61.17      5.94 o
   6  -8   7        2.40        2.49      3.45 o
  -4  -7   7        2.17       -3.36      4.40 o
  -3  -7   7        8.01        9.92      5.50 o
  -2  -7   7       82.52       81.73      4.85 o
  -1  -7   7        7.83       -3.23      4.00 o
   0  -7   7      219.49      214.65     13.49 o
   1  -7   7      124.35      111.98      5.97 o
   2  -7   7       32.54       38.60      3.92 o
   3  -7   7       90.03       88.98      5.85 o
   4  -7   7       19.40       20.01      3.09 o
   5  -7   7        9.31       11.11      3.65 o
   6  -7   7        2.45       -0.28      2.80 o
   7  -7   7       16.58       20.73      3.28 o
  -5  -6   7        0.28       -0.27      3.15 o
  -4  -6   7      143.42      140.28      9.37 o
  -3  -6   7      442.19      446.45     10.91 o
  -2  -6   7      394.45      397.41     10.85 o
  -1  -6   7      384.59      369.46      9.92 o
   0  -6   7      550.67      526.48     13.31 o
   1  -6   7       88.75       83.32      4.92 o
   2  -6   7        0.11        1.27      1.99 o
   3  -6   7       10.35       11.46      2.82 o
   4  -6   7       25.98       30.39      3.10 o
   5  -6   7       10.90       12.26      2.69 o
   6  -6   7       41.73       43.92      5.66 o
   7  -6   7       99.25      110.72      9.82 o
  -6  -5   7       36.97       33.71      4.32 o
  -5  -5   7      207.44      214.37      8.42 o
  -4  -5   7      137.73      154.35      6.29 o
  -3  -5   7       12.71       10.16      2.81 o
  -2  -5   7       31.02       25.97      3.29 o
  -1  -5   7       59.11       63.35      4.94 o
   0  -5   7        0.07        3.17      2.24 o
   1  -5   7       16.36       14.03      2.61 o
   2  -5   7       75.16       69.52      3.19 o
   3  -5   7       77.59       74.69      3.56 o
   4  -5   7        7.35        6.44      2.13 o
   5  -5   7        1.64        2.63      1.90 o
   6  -5   7        0.27        3.90      2.76 o
   7  -5   7       25.50       24.62      4.58 o
  -7  -4   7       30.28       31.49      6.48 o
  -6  -4   7       51.57       56.88      4.57 o
  -5  -4   7      106.83       99.42      5.27 o
  -4  -4   7       16.10       17.43      2.92 o
  -3  -4   7       27.60       26.83      2.61 o
  -2  -4   7       40.53       40.03      2.86 o
  -1  -4   7       43.71       44.32      3.29 o
   0  -4   7      655.12      629.75      9.22 o
   1  -4   7      993.37     1071.71     16.01 o
   2  -4   7        0.67       -0.47      1.39 o
   3  -4   7       47.07       48.97      2.69 o
   4  -4   7       22.86       23.46      2.53 o
   5  -4   7       45.54       40.37      2.97 o
   6  -4   7        5.02        5.06      2.82 o
   7  -4   7       22.64       20.42      3.52 o
   8  -4   7       15.77       15.92      6.36 o
  -7  -3   7        1.30        1.02      3.62 o
  -6  -3   7        1.89        2.00      2.58 o
  -5  -3   7      155.30      181.45      6.70 o
  -4  -3   7       23.15       28.32      3.05 o
  -3  -3   7        0.75       -0.07      1.90 o
  -2  -3   7        0.26       -0.14      1.57 o
  -1  -3   7      183.20      220.30      4.86 o
   0  -3   7      132.52      154.67      4.17 o
   1  -3   7      867.01      908.30     13.10 o
   2  -3   7      197.55      200.95      4.48 o
   3  -3   7      763.14      806.96     12.59 o
   4  -3   7      327.58      339.09      7.21 o
   5  -3   7      224.78      222.96      7.45 o
   6  -3   7       25.92       24.21      3.07 o
   7  -3   7       25.82       25.87      3.78 o
   8  -3   7        0.22       -2.70      3.02 o
  -8  -2   7        2.10        8.07      4.06 o
  -7  -2   7        0.12        0.06      3.49 o
  -6  -2   7       38.58       42.49      3.70 o
  -5  -2   7       12.70       11.39      2.59 o
  -4  -2   7        0.55        1.29      2.00 o
  -3  -2   7      783.31      826.53     10.49 o
  -2  -2   7      919.83      998.97     11.37 o
  -1  -2   7      728.01      753.06      8.43 o
   0  -2   7      703.71      747.74      9.79 o
   1  -2   7      983.43      960.46     14.39 o
   2  -2   7       82.23       77.16      2.86 o
   3  -2   7      557.71      568.24     11.39 o
   4  -2   7       56.23       60.27      3.49 o
   5  -2   7        3.16        1.81      2.35 o
   6  -2   7        2.97       -0.80      2.26 o
   7  -2   7       33.22       32.52      4.46 o
   8  -2   7        3.37        3.84      3.65 o
  -8  -1   7        0.05       -4.74      3.25 o
  -7  -1   7        2.49        3.40      3.35 o
  -6  -1   7       88.43       89.33      4.36 o
  -5  -1   7       49.96       47.34      3.31 o
  -4  -1   7      435.89      487.68      7.73 o
  -3  -1   7       30.56       38.75      2.53 o
  -2  -1   7      103.24       91.84      2.76 o
  -1  -1   7      115.27      114.47      2.63 o
   0  -1   7       75.86       80.24      3.57 o
   1  -1   7      673.88      660.42      9.75 o
   2  -1   7      539.13      574.18      8.29 o
   3  -1   7      201.12      192.26      5.18 o
   4  -1   7       20.79       24.95      2.77 o
   5  -1   7      115.32      128.42      5.86 o
   6  -1   7       34.18       32.04      4.35 o
   7  -1   7        4.70        7.02      3.56 o
  -8   0   7       22.81       20.88      5.74 o
  -7   0   7        0.65       -0.12      2.15 o
  -6   0   7       56.14       57.33      3.06 o
  -5   0   7        5.57        1.24      1.77 o
  -4   0   7        9.19       12.71      1.81 o
  -3   0   7       48.09       51.40      2.52 o
  -2   0   7      139.19      140.25      3.11 o
  -1   0   7      272.40      279.74      4.71 o
   0   0   7        1.90        0.74      1.10 o
   1   0   7        1.63        1.60      1.36 o
   2   0   7     2959.26     3078.96     37.40 o
   3   0   7      195.56      196.69      6.24 o
   4   0   7       45.54       44.79      3.79 o
   5   0   7       84.81       87.53      5.79 o
   6   0   7       35.74       36.46      4.73 o
   7   0   7       60.39       71.32      7.38 o
  -8   1   7        0.10        2.27      4.83 o
  -7   1   7       21.66       20.49      4.92 o
  -6   1   7       25.11       25.17      3.04 o
  -5   1   7      143.93      133.63      3.09 o
  -4   1   7        5.98        7.42      1.54 o
  -3   1   7      194.62      180.63      3.80 o
  -2   1   7      202.99      204.82      4.55 o
  -1   1   7     1393.82     1389.26     17.73 o
   0   1   7      654.42      708.88     11.22 o
   1   1   7       37.02       51.06      2.82 o
   2   1   7      181.59      160.31      4.88 o
   3   1   7       60.47       64.11      4.79 o
   4   1   7        2.37        4.61      3.07 o
   5   1   7        8.04        9.81      3.52 o
   6   1   7       30.73       29.56      4.81 o
   7   1   7        2.17       -0.15      4.88 o
  -8   2   7       12.04        9.55     12.41 o
  -7   2   7        0.06       -2.59      3.55 o
  -6   2   7       37.13       33.19      3.58 o
  -5   2   7       21.59       24.16      2.64 o
  -4   2   7        0.36       -0.70      1.42 o
  -3   2   7       88.22       91.37      3.17 o
  -2   2   7       13.98       16.66      1.98 o
  -1   2   7      115.98      130.42      5.53 o
   0   2   7        0.66        1.08      1.84 o
   1   2   7      407.06      392.22      8.87 o
   2   2   7      183.89      192.75     13.62 o
   3   2   7      477.75      489.49     14.62 o
   4   2   7       35.97       26.02      6.68 o
   5   2   7        0.00        4.05      4.16 o
   6   2   7        3.96        0.54      3.93 o
  -8   3   7       10.87        3.83      4.00 o
  -7   3   7        5.23        1.92      3.02 o
  -6   3   7       91.82       82.92      4.65 o
  -5   3   7       78.89       76.80      4.72 o
  -4   3   7        3.05       -0.28      2.12 o
  -3   3   7      181.68      184.39      4.18 o
  -2   3   7      268.70      268.87      6.62 o
  -1   3   7       95.24      109.04      5.20 o
   0   3   7       18.42       15.41      2.97 o
   1   3   7      156.60      170.71      6.54 o
   2   3   7       28.61       33.73      5.27 o
   3   3   7      135.70      135.62      8.53 o
   4   3   7       18.30       11.93      4.99 o
   5   3   7       18.01       17.08      5.77 o
   6   3   7        2.27       -1.90      7.74 o
  -8   4   7       60.77       44.47     14.98 o
  -7   4   7        0.13        4.86     10.70 o
  -6   4   7        3.96        1.86      2.98 o
  -5   4   7        2.03        0.99      2.09 o
  -4   4   7      143.95      152.89      8.46 o
  -3   4   7       81.03       77.00      3.78 o
  -2   4   7        3.06        4.74      2.21 o
  -1   4   7       27.34       30.89      3.31 o
   0   4   7      115.13      112.03      6.15 o
   1   4   7        6.78        5.15      3.78 o
   2   4   7      208.65      175.41     11.70 o
   3   4   7       31.15       33.27      6.29 o
   4   4   7        0.39       -1.86      4.62 o
   5   4   7        2.89       -5.27      4.39 o
  -7   5   7        2.26       10.80      4.28 o
  -6   5   7        0.24        3.81      3.33 o
  -5   5   7        5.04        0.11      4.21 o
  -4   5   7        3.05        2.40      2.21 o
  -3   5   7       11.24       10.26      2.34 o
  -2   5   7       15.75       16.90      2.99 o
  -1   5   7      138.49      137.44      6.71 o
   0   5   7       19.20       19.12      3.90 o
   1   5   7        2.58        2.22      3.74 o
   2   5   7        3.48        9.41      4.54 o
   3   5   7        9.63        6.13      7.59 o
   4   5   7        4.55        2.24      7.10 o
  -7   6   7        0.28       -4.09      4.67 o
  -6   6   7        4.36        6.42      5.84 o
  -5   6   7        1.10        6.14      5.04 o
  -4   6   7        0.31       -1.69      1.87 o
  -3   6   7        4.81        1.02      2.98 o
  -2   6   7      126.40      137.68      7.04 o
  -1   6   7       86.77       91.93      6.95 o
   0   6   7      147.22      127.53     14.16 o
   1   6   7        0.45        7.51      4.46 o
   2   6   7       22.99       23.22      6.30 o
   3   6   7       24.48       29.89      7.28 o
  -6   7   7        8.08        6.03      6.62 o
  -5   7   7       10.98       12.11      5.75 o
  -4   7   7       16.01       20.59      5.19 o
  -3   7   7        2.82        3.99      3.48 o
  -2   7   7      137.03      153.84     10.60 o
  -1   7   7       19.76       12.22      5.54 o
   0   7   7        3.79        7.35      4.62 o
   1   7   7       29.39       36.70      7.05 o
  -3   8   7        9.23       15.10      4.64 o
  -2   8   7       21.73       16.73     15.03 o
  -1  -9   8        1.64        1.81      5.28 o
   0  -9   8        0.18       -1.60      4.44 o
   1  -9   8        0.07        1.47      4.63 o
   2  -9   8        1.85        4.84     10.41 o
   3  -9   8       22.06       33.52      6.59 o
   4  -9   8        8.73        2.16      4.64 o
   5  -9   8        1.03        1.57      4.55 o
  -3  -8   8        6.86       -0.15      4.98 o
  -2  -8   8        8.46        5.53      5.39 o
  -1  -8   8        1.14        5.19      4.84 o
   0  -8   8       27.38       21.20      5.63 o
   1  -8   8       41.19       44.48      8.76 o
   2  -8   8       18.91       16.29      4.39 o
   3  -8   8        2.83        5.61      6.20 o
   4  -8   8        5.11        3.84      3.89 o
   5  -8   8        0.07        0.10      4.17 o
   6  -8   8        1.22       -0.37      3.49 o
  -4  -7   8        4.12        4.77      5.29 o
  -3  -7   8        0.19       -0.04      6.52 o
  -2  -7   8        2.22       -0.85      4.37 o
  -1  -7   8      108.11       91.90      9.12 o
   0  -7   8       28.06       33.70      5.15 o
   1  -7   8      186.27      186.39      7.36 o
   2  -7   8        9.09       10.79      3.07 o
   3  -7   8      204.62      208.22      6.71 o
   4  -7   8        4.56       10.98      2.84 o
   5  -7   8       44.47       35.14      4.12 o
   6  -7   8       13.94       12.28      3.46 o
  -5  -6   8        1.36        0.79      3.37 o
  -4  -6   8       39.19       32.16      4.62 o
  -3  -6   8       14.75       17.85      3.48 o
  -2  -6   8        0.01       -2.49      2.88 o
  -1  -6   8        3.38        2.67      3.28 o
   0  -6   8      242.76      279.70      9.94 o
   1  -6   8      302.05      309.60     10.66 o
   2  -6   8       49.10       46.40      4.02 o
   3  -6   8       68.46       67.36      3.68 o
   4  -6   8        9.50       10.86      2.39 o
   5  -6   8       17.84       16.84      3.65 o
   6  -6   8        0.35        1.94      2.95 o
   7  -6   8       28.94       18.50      3.74 o
  -6  -5   8       10.88        6.48      3.68 o
  -5  -5   8        7.62       11.81      3.58 o
  -4  -5   8       76.08       71.47      5.66 o
  -3  -5   8      490.24      514.39     11.00 o
  -2  -5   8      198.35      206.23      9.53 o
  -1  -5   8       62.89       62.33      6.14 o
   0  -5   8       77.74       71.62      3.30 o
   1  -5   8       52.26       50.80      3.58 o
   2  -5   8       37.83       43.27      2.57 o
   3  -5   8       23.96       24.29      3.00 o
   4  -5   8       20.60       18.90      2.64 o
   5  -5   8        0.50        0.76      2.37 o
   6  -5   8        0.08       -0.87      3.10 o
   7  -5   8       22.77       23.91      4.03 o
  -7  -4   8       11.58       15.30      4.65 o
  -6  -4   8       36.79       35.00      4.00 o
  -5  -4   8      169.04      154.79      6.36 o
  -4  -4   8       32.95       24.64      3.01 o
  -3  -4   8       44.02       39.86      3.21 o
  -2  -4   8        0.39        1.34      2.44 o
  -1  -4   8       28.52       29.44      2.43 o
   0  -4   8      180.49      193.04      5.21 o
   1  -4   8        5.64        6.16      1.44 o
   2  -4   8        3.12        1.05      1.47 o
   3  -4   8       25.35       31.86      3.05 o
   4  -4   8       22.05       21.94      2.67 o
   5  -4   8        1.99        2.55      2.31 o
   6  -4   8        0.02        1.49      3.17 o
   7  -4   8        1.80        3.19      3.05 o
  -7  -3   8       76.92       82.99      6.71 o
  -6  -3   8       28.55       31.76      4.63 o
  -5  -3   8        3.18        5.33      2.40 o
  -4  -3   8       96.38       89.14      4.25 o
  -3  -3   8      209.22      220.17      6.75 o
  -2  -3   8       17.74       14.58      1.70 o
  -1  -3   8     1151.58     1094.40     12.43 o
   0  -3   8      632.20      675.57     10.35 o
   1  -3   8      640.59      696.87      9.81 o
   2  -3   8       71.22       82.14      3.55 o
   3  -3   8      187.55      183.31      5.86 o
   4  -3   8       40.42       31.98      2.96 o
   5  -3   8      278.28      265.23      7.77 o
   6  -3   8       24.33       26.06      3.27 o
   7  -3   8       12.96       13.19      3.44 o
  -7  -2   8       16.56       20.82      4.39 o
  -6  -2   8        7.94        6.72      2.67 o
  -5  -2   8        2.91        4.90      2.40 o
  -4  -2   8      150.33      150.25      4.27 o
  -3  -2   8       70.38       68.12      2.93 o
  -2  -2   8        2.97        4.01      1.40 o
  -1  -2   8      123.30      123.80      3.16 o
   0  -2   8      309.68      335.86      5.57 o
   1  -2   8      532.20      539.82      8.17 o
   2  -2   8       91.82      105.69      4.18 o
   3  -2   8       43.73       49.25      3.03 o
   4  -2   8       38.96       30.34      3.01 o
   5  -2   8      133.33      136.62      5.54 o
   6  -2   8        7.82        8.74      3.07 o
   7  -2   8       60.79       57.24      5.56 o
  -8  -1   8        1.06       -1.97      3.68 o
  -7  -1   8       10.65        5.49      5.22 o
  -6  -1   8        2.69        1.23      2.04 o
  -5  -1   8        0.81       -1.08      1.77 o
  -4  -1   8      147.83      168.77      4.54 o
  -3  -1   8      117.85      126.43      4.33 o
  -2  -1   8      941.91      890.53     10.94 o
  -1  -1   8       34.36       27.31      1.72 o
   0  -1   8      358.05      356.45      5.46 o
   1  -1   8     2073.18     2212.47     27.50 o
   2  -1   8      334.53      357.18      6.55 o
   3  -1   8      245.33      246.34      6.15 o
   4  -1   8       47.46       48.35      3.55 o
   5  -1   8      164.67      159.59      6.15 o
   6  -1   8       18.54       18.88      4.01 o
   7  -1   8        4.97        2.32      4.28 o
  -8   0   8       15.25        8.25      5.26 o
  -7   0   8       12.38        9.13      3.13 o
  -6   0   8        4.79        2.06      1.90 o
  -5   0   8        6.46        6.01      2.14 o
  -4   0   8       37.94       33.72      2.38 o
  -3   0   8      430.37      444.92      6.96 o
  -2   0   8      103.14      101.22      3.77 o
  -1   0   8        0.34        0.10      1.22 o
   0   0   8      120.21      152.68      3.50 o
   1   0   8       50.60       66.63      3.58 o
   2   0   8       18.55       14.90      2.33 o
   3   0   8        2.00        1.27      2.42 o
   4   0   8      230.78      221.60      6.64 o
   5   0   8        0.26        0.41      3.45 o
   6   0   8        0.55       -0.10      3.24 o
   7   0   8        0.74        2.29      4.62 o
  -8   1   8        5.59       -2.12      8.07 o
  -7   1   8        1.95        2.41      4.08 o
  -6   1   8        1.23        0.14      2.56 o
  -5   1   8       23.03       26.05      2.13 o
  -4   1   8        6.16        6.59      2.19 o
  -3   1   8      381.23      381.33      7.35 o
  -2   1   8      429.31      419.56      7.68 o
  -1   1   8      226.85      225.36      7.43 o
   0   1   8      120.35      111.94      4.62 o
   1   1   8        2.04        1.75      1.92 o
   2   1   8       38.38       41.38      3.78 o
   3   1   8      117.48      113.61      6.43 o
   4   1   8      300.34      314.41     11.78 o
   5   1   8      303.71      295.33     17.34 o
   6   1   8        0.05        2.13      3.58 o
  -8   2   8        0.01        0.27      3.85 o
  -7   2   8        4.29        2.80      4.50 o
  -6   2   8        0.12        6.06      3.35 o
  -5   2   8       13.18        9.56      2.50 o
  -4   2   8       35.06       35.07      2.21 o
  -3   2   8       81.18       90.11      3.50 o
  -2   2   8      220.16      219.01      5.37 o
  -1   2   8      215.75      211.31      5.87 o
   0   2   8       15.09       18.71      2.66 o
   1   2   8       28.53       34.85      3.41 o
   2   2   8       23.34       18.83      4.46 o
   3   2   8       63.26       61.65      6.19 o
   4   2   8      203.86      215.92     12.56 o
   5   2   8        1.34        3.18      4.35 o
   6   2   8       10.08        8.11      4.62 o
  -8   3   8       11.69        8.29      3.83 o
  -7   3   8        5.05       11.23      3.53 o
  -6   3   8        9.23       12.11      3.61 o
  -5   3   8       34.95       33.15      3.17 o
  -4   3   8       17.02       16.93      2.68 o
  -3   3   8       61.74       57.22      3.53 o
  -2   3   8       69.12       67.38      4.47 o
  -1   3   8      183.70      169.23      8.47 o
   0   3   8      163.38      157.92     10.32 o
   1   3   8      267.24      270.11     14.65 o
   2   3   8     1080.80     1039.33     45.70 o
   3   3   8       44.31       55.04      8.46 o
   4   3   8        2.11       -1.14      3.86 o
   5   3   8       39.36       47.65      7.81 o
  -8   4   8       46.65       31.18      4.23 o
  -7   4   8       15.42       13.18      3.67 o
  -6   4   8        0.07        0.63      2.93 o
  -5   4   8        2.12        0.37      3.11 o
  -4   4   8       74.12       80.22      3.11 o
  -3   4   8       28.32       25.01      2.87 o
  -2   4   8        0.04       -1.69      1.99 o
  -1   4   8       45.73       43.68      3.78 o
   0   4   8      561.65      564.00     12.25 o
   1   4   8        4.85        7.52      3.69 o
   2   4   8      142.90      143.52     10.85 o
   3   4   8      107.44      121.09     10.71 o
   4   4   8        8.43        1.88      5.45 o
  -7   5   8        0.04       -3.82      3.17 o
  -6   5   8       43.11       35.65      4.46 o
  -5   5   8        0.61       -4.50      6.52 o
  -4   5   8        4.49        5.58      2.08 o
  -3   5   8       38.83       41.99      3.50 o
  -2   5   8      282.54      294.62      8.10 o
  -1   5   8        2.59        1.89      3.19 o
   0   5   8        0.44       -3.20      3.08 o
   1   5   8        8.63        3.65      3.83 o
   2   5   8        1.02        0.35      4.28 o
   3   5   8       20.86       31.14      6.92 o
  -6   6   8        8.12        3.80      8.08 o
  -5   6   8        0.58        1.39      4.68 o
  -4   6   8        4.27        2.98      2.69 o
  -3   6   8       30.17       23.98      6.55 o
  -2   6   8        5.84        8.17      3.80 o
  -1   6   8       16.91       18.88      4.96 o
   0   6   8        7.84        2.68      4.48 o
   1   6   8       24.60       19.71      5.74 o
   2   6   8        0.02        5.54      4.76 o
  -5   7   8        0.25        3.28      5.55 o
  -4   7   8       20.49       21.92      4.81 o
  -3   7   8       41.44       43.38      8.60 o
  -2   7   8       17.51       20.39      5.29 o
  -1   7   8       60.91       58.98      8.24 o
   0   7   8       18.03       17.71      7.10 o
  -1  -9   9       42.18       52.88      8.67 o
   0  -9   9       32.37       33.96      6.96 o
   1  -9   9        5.95        6.01      4.67 o
   2  -9   9        2.85        1.26      5.64 o
   3  -9   9        2.16        1.32      4.50 o
   4  -9   9        8.76        9.47      5.89 o
  -3  -8   9        0.81       -3.82      5.19 o
  -2  -8   9       12.13       10.28      5.71 o
  -1  -8   9        1.01        3.67      4.68 o
   0  -8   9        8.21        9.61      5.00 o
   1  -8   9       23.98       18.48      4.62 o
   2  -8   9       10.37        5.84      3.93 o
   3  -8   9      112.73       99.91      7.52 o
   4  -8   9        1.52        4.95      4.52 o
   5  -8   9        0.13        3.84      4.25 o
  -4  -7   9        4.54       -2.58      4.63 o
  -3  -7   9        0.77        6.49      5.09 o
  -2  -7   9        0.08       -1.98      4.04 o
  -1  -7   9      151.90      149.81     18.83 o
   0  -7   9        8.62        7.64      4.10 o
   1  -7   9      166.61      150.01      8.94 o
   2  -7   9       16.13        7.71      5.20 o
   3  -7   9      166.85      163.02      8.00 o
   4  -7   9       12.35       10.09      3.69 o
   5  -7   9       12.57       14.75      3.60 o
   6  -7   9       41.27       35.64      4.45 o
  -5  -6   9       21.20       22.20      5.78 o
  -4  -6   9       37.23       41.03      5.04 o
  -3  -6   9        3.73       -2.73      2.97 o
  -2  -6   9       51.69       41.63      6.79 o
  -1  -6   9       51.50       50.30      5.17 o
   0  -6   9       44.31       37.21      4.22 o
   1  -6   9      137.31      139.11      5.03 o
   2  -6   9        0.21       -0.20      2.54 o
   3  -6   9       53.45       51.31      3.36 o
   4  -6   9        0.45       -1.80      2.35 o
   5  -6   9      104.54      115.17      6.34 o
   6  -6   9        2.04       -1.19      2.89 o
   7  -6   9       32.88       40.17      7.06 o
  -6  -5   9       70.32       70.82      6.43 o
  -5  -5   9      120.30      115.07      7.01 o
  -4  -5   9       67.89       69.55      4.51 o
  -3  -5   9       56.06       47.99      4.80 o
  -2  -5   9      428.63      416.57     11.76 o
  -1  -5   9      130.29      139.22      8.18 o
   0  -5   9        4.01        2.83      2.33 o
   1  -5   9       44.68       39.31      3.48 o
   2  -5   9      116.53      119.02      3.84 o
   3  -5   9      197.87      198.47      5.15 o
   4  -5   9      223.77      229.56      6.28 o
   5  -5   9      551.13      545.56     12.63 o
   6  -5   9        4.76        5.71      3.37 o
   7  -5   9       59.10       71.72      7.47 o
  -6  -4   9        4.52        0.43      3.32 o
  -5  -4   9        6.02        8.85      3.03 o
  -4  -4   9        0.57        3.20      2.37 o
  -3  -4   9       10.38       10.69      3.14 o
  -2  -4   9        2.43        2.04      2.30 o
  -1  -4   9       13.78       11.18      2.41 o
   0  -4   9      107.30      102.52      4.99 o
   1  -4   9      276.23      275.59      6.86 o
   2  -4   9       12.88       12.39      2.18 o
   3  -4   9      152.52      170.43      5.28 o
   4  -4   9       42.87       44.07      3.13 o
   5  -4   9       80.74       86.44      5.04 o
   6  -4   9       22.99       17.11      3.43 o
   7  -4   9       15.80       18.07      3.95 o
  -7  -3   9       10.26       13.21      5.10 o
  -6  -3   9        8.12        4.64      3.76 o
  -5  -3   9       27.82       27.24      3.41 o
  -4  -3   9       68.49       69.43      4.00 o
  -3  -3   9       29.73       31.53      2.61 o
  -2  -3   9       81.33       96.54      3.50 o
  -1  -3   9       39.84       50.84      2.29 o
   0  -3   9        3.04        4.25      1.26 o
   1  -3   9       37.32       39.52      2.74 o
   2  -3   9       27.64       22.19      2.65 o
   3  -3   9      394.06      377.77     10.86 o
   4  -3   9       59.93       58.57      3.75 o
   5  -3   9      133.07      135.46      6.09 o
   6  -3   9      107.76       99.41      5.22 o
   7  -3   9        0.08       -4.23      3.13 o
  -7  -2   9        4.45        1.02      3.66 o
  -6  -2   9       31.39       36.23      4.70 o
  -5  -2   9        7.95        6.54      2.49 o
  -4  -2   9       54.34       55.59      3.61 o
  -3  -2   9       18.09       25.01      2.31 o
  -2  -2   9      405.74      421.62      6.90 o
  -1  -2   9      244.64      253.07      5.05 o
   0  -2   9      195.18      204.44      5.56 o
   1  -2   9      657.51      687.58     10.67 o
   2  -2   9      965.93      944.68     16.33 o
   3  -2   9      973.38      986.83     15.44 o
   4  -2   9       61.01       61.81      3.88 o
   5  -2   9       10.98       12.95      3.15 o
   6  -2   9        7.02        5.68      3.35 o
   7  -2   9        0.56       -0.64      4.24 o
  -8  -1   9        1.67       -0.75      3.76 o
  -7  -1   9        4.98        1.81      3.42 o
  -6  -1   9       62.72       69.81      5.55 o
  -5  -1   9      324.15      329.13      7.91 o
  -4  -1   9      128.13      125.82      4.33 o
  -3  -1   9       33.07       35.84      2.79 o
  -2  -1   9      235.09      247.37      4.65 o
  -1  -1   9      157.73      154.02      3.66 o
   0  -1   9       96.34       98.33      2.91 o
   1  -1   9       61.95       54.02      4.43 o
   2  -1   9      873.90      906.56     14.13 o
   3  -1   9      108.72      103.59      4.45 o
   4  -1   9        3.63        3.61      2.42 o
   5  -1   9      240.38      251.38      8.55 o
   6  -1   9        0.38        2.32      3.26 o
   7  -1   9       19.68       21.67      8.34 o
  -8   0   9        0.43       -3.99      5.76 o
  -7   0   9        0.56        3.46      3.13 o
  -6   0   9       49.68       50.41      3.12 o
  -5   0   9        6.27        6.21      2.07 o
  -4   0   9       16.34       24.40      2.73 o
  -3   0   9        0.14        3.31      1.65 o
  -2   0   9       31.31       38.00      2.33 o
  -1   0   9       14.45       13.66      1.86 o
   0   0   9       66.71       86.69      3.38 o
   1   0   9      238.54      265.76      6.04 o
   2   0   9      343.36      344.99      9.54 o
   3   0   9      519.52      550.08     11.94 o
   4   0   9        0.10        7.75      3.86 o
   5   0   9        0.65       -1.23      3.00 o
   6   0   9       26.92       24.61      4.46 o
  -8   1   9        4.04        1.32      6.31 o
  -7   1   9        0.21       -5.79      7.08 o
  -6   1   9       21.07       19.19      4.26 o
  -5   1   9        1.43       -1.33      1.69 o
  -4   1   9       51.49       61.84      3.03 o
  -3   1   9       15.26        8.12      2.44 o
  -2   1   9        1.00        1.34      1.85 o
  -1   1   9       73.78       68.26      3.42 o
   0   1   9      254.58      261.28      6.99 o
   1   1   9       43.64       45.70      3.71 o
   2   1   9       26.89       29.30      3.97 o
   3   1   9       23.98       13.69      3.68 o
   4   1   9      133.44      134.94      8.78 o
   5   1   9       57.70       49.35      5.93 o
   6   1   9        0.17        5.86      4.09 o
  -8   2   9        2.84        2.02      4.10 o
  -7   2   9       25.00       27.97      4.65 o
  -6   2   9        3.36       -0.30      3.96 o
  -5   2   9        9.70        8.29      2.64 o
  -4   2   9      127.27      131.02      4.05 o
  -3   2   9      101.59       83.32      5.43 o
  -2   2   9      325.03      325.43      7.14 o
  -1   2   9        0.02       -1.21      2.14 o
   0   2   9        2.04        4.35      2.57 o
   1   2   9      288.95      302.04      8.39 o
   2   2   9        0.02        0.80      3.35 o
   3   2   9       40.69       35.74      5.39 o
   4   2   9       66.32       75.13     21.55 o
   5   2   9        0.48        1.27      4.49 o
   6   2   9       15.76       16.68      5.32 o
  -8   3   9        0.09        0.80      3.83 o
  -7   3   9        0.09       -4.46      6.19 o
  -6   3   9       23.23       23.58      4.89 o
  -5   3   9        3.18        7.20      3.41 o
  -4   3   9       38.08       42.21      2.43 o
  -3   3   9       81.07       88.15      4.01 o
  -2   3   9       34.69       36.83      3.35 o
  -1   3   9       17.03       24.34      5.70 o
   0   3   9      136.60      130.38      7.56 o
   1   3   9       44.07       33.18      4.45 o
   2   3   9        6.07        0.00      3.80 o
   3   3   9       63.93       72.26     18.34 o
   4   3   9        7.40       12.32      6.42 o
   5   3   9        8.41       16.14      6.02 o
  -7   4   9       17.63        9.74      3.97 o
  -6   4   9        5.71       10.20      3.61 o
  -5   4   9        3.75        4.67      3.50 o
  -4   4   9       19.68       18.86      2.22 o
  -3   4   9       73.42       82.16      4.37 o
  -2   4   9       30.05       32.52      4.13 o
  -1   4   9       76.40       73.66      4.72 o
   0   4   9       40.64       46.78      4.34 o
   1   4   9        0.95        6.20      3.90 o
   2   4   9        1.65       -0.71      4.09 o
   3   4   9       38.52       31.96      6.44 o
   4   4   9        0.10        3.31      5.37 o
  -7   5   9        2.66        2.35      3.91 o
  -6   5   9       34.36       43.06      5.03 o
  -5   5   9        0.84       -2.25      4.63 o
  -4   5   9        0.66        0.89      4.14 o
  -3   5   9        2.31        5.74      3.27 o
  -2   5   9        6.20        1.81      2.72 o
  -1   5   9        6.76        2.32      3.49 o
   0   5   9       96.95       76.15      7.94 o
   1   5   9       22.17       10.92      6.52 o
   2   5   9       33.46       22.91      5.96 o
   3   5   9        0.90       -6.59      4.39 o
  -6   6   9        1.76       -0.68      6.23 o
  -5   6   9       10.47        6.74      5.94 o
  -4   6   9       42.38       42.76      4.71 o
  -3   6   9       25.29       22.86      4.38 o
  -2   6   9        0.39       -0.14      3.73 o
  -1   6   9        0.01       -3.99      3.62 o
   0   6   9        2.78        2.86      4.32 o
   1   6   9        0.16        0.88      4.32 o
   2   6   9       17.68       31.32      6.96 o
  -4   7   9        3.25        4.85      3.24 o
  -3   7   9       38.40       50.83      6.82 o
  -2   7   9       24.82       25.29      9.29 o
  -1   7   9        3.22       -0.98     17.66 o
  -1  -9  10       96.97      103.44     11.01 o
   0  -9  10        2.30        9.01      5.61 o
   1  -9  10        7.87       14.52      8.56 o
   2  -9  10        6.10       12.94      7.01 o
   3  -9  10       22.70       20.05     10.46 o
   4  -9  10       16.39       18.84      5.80 o
  -3  -8  10        0.48        1.81      5.43 o
  -2  -8  10        0.55       -3.82      5.55 o
  -1  -8  10        0.26        2.00      4.88 o
   0  -8  10        1.00       11.67      5.25 o
   1  -8  10       67.09       62.89      8.01 o
   2  -8  10       15.55       18.92      4.70 o
   3  -8  10        0.83       -4.55      3.48 o
   4  -8  10        3.44       -4.53      4.14 o
   5  -8  10        8.75        5.84      4.70 o
  -4  -7  10        4.63        1.75      5.03 o
  -3  -7  10       15.17       13.61      5.61 o
  -2  -7  10       27.90       32.66      6.73 o
  -1  -7  10       22.80       23.33      6.23 o
   0  -7  10       11.29       11.11      4.95 o
   1  -7  10       24.41        9.18      3.93 o
   2  -7  10       25.32       27.24      4.71 o
   3  -7  10        5.72        5.72      6.58 o
   4  -7  10        0.18       -3.29      7.93 o
   5  -7  10       27.49       16.05      8.95 o
   6  -7  10        0.07       -0.99      4.02 o
  -5  -6  10        3.28       -0.18      4.42 o
  -4  -6  10        0.27        0.57      4.88 o
  -3  -6  10       64.61       64.79      8.22 o
  -2  -6  10       53.10       48.22      9.63 o
  -1  -6  10      276.17      254.70     12.81 o
   0  -6  10        0.07       -6.62      4.41 o
   1  -6  10      471.59      438.79     12.01 o
   2  -6  10       73.03       66.33      4.89 o
   3  -6  10      221.81      222.94      6.11 o
   4  -6  10       22.56       22.64      3.21 o
   5  -6  10      141.35      138.32      6.97 o
   6  -6  10        9.17       10.89      3.91 o
  -6  -5  10       16.47       17.90      5.30 o
  -5  -5  10        0.02       -0.15      3.31 o
  -4  -5  10        7.74        2.87      3.62 o
  -3  -5  10       47.00       55.77      7.55 o
  -2  -5  10      317.68      307.77     12.76 o
  -1  -5  10      212.07      207.11     10.05 o
   0  -5  10       75.29       71.73      5.92 o
   1  -5  10      100.10       96.40      4.87 o
   2  -5  10        2.83        0.66      1.99 o
   3  -5  10        3.48        5.39      2.01 o
   4  -5  10       30.83       31.65      4.05 o
   5  -5  10       31.15       27.97      3.67 o
   6  -5  10        0.62        1.71      3.29 o
   7  -5  10        4.50        8.17      4.16 o
  -6  -4  10       17.07       15.85      4.54 o
  -5  -4  10       66.28       59.91      4.62 o
  -4  -4  10       63.57       67.56      5.02 o
  -3  -4  10       67.36       62.57      4.78 o
  -2  -4  10        0.36        2.94      2.90 o
  -1  -4  10       16.18       18.53      2.11 o
   0  -4  10       56.98       55.50      3.00 o
   1  -4  10      152.41      130.39      4.26 o
   2  -4  10      137.28      120.81      5.61 o
   3  -4  10       78.45       79.79      4.87 o
   4  -4  10        0.90       -1.45      2.49 o
   5  -4  10      196.67      217.65      7.29 o
   6  -4  10       23.84       22.82      4.05 o
   7  -4  10        4.94        9.00      5.79 o
  -7  -3  10       25.88       25.65      5.69 o
  -6  -3  10        1.05       -2.17      3.56 o
  -5  -3  10       18.61       14.72      3.64 o
  -4  -3  10        5.94        2.26      3.11 o
  -3  -3  10        9.88       11.63      2.24 o
  -2  -3  10      218.05      224.09      6.08 o
  -1  -3  10      473.03      453.72      7.67 o
   0  -3  10       69.52       73.30      3.06 o
   1  -3  10       40.80       43.21      3.02 o
   2  -3  10       40.32       49.54      5.34 o
   3  -3  10      163.41      157.65      8.63 o
   4  -3  10       52.68       54.29      3.72 o
   5  -3  10        3.89        4.14      3.40 o
   6  -3  10       28.50       31.63      5.17 o
   7  -3  10       16.72       10.32      4.01 o
  -7  -2  10        3.85       -2.64      3.10 o
  -6  -2  10        3.76        0.83      4.13 o
  -5  -2  10       45.97       47.45      4.16 o
  -4  -2  10       40.76       44.53      3.37 o
  -3  -2  10      215.61      210.21      5.91 o
  -2  -2  10        6.66        9.88      1.94 o
  -1  -2  10      289.99      323.26      6.36 o
   0  -2  10       66.99       81.12      3.65 o
   1  -2  10      700.40      702.28     12.06 o
   2  -2  10       39.80       34.42      3.44 o
   3  -2  10      370.76      358.82      7.78 o
   4  -2  10       56.87       64.21      4.04 o
   5  -2  10       83.53       93.77      6.01 o
   6  -2  10        5.86        8.85      5.21 o
   7  -2  10        2.23       -2.66      4.04 o
  -7  -1  10        0.55       -1.02      3.61 o
  -6  -1  10        6.32        3.89      3.40 o
  -5  -1  10        3.78        4.94      2.35 o
  -4  -1  10        7.82        5.89      2.28 o
  -3  -1  10        8.55        8.29      2.01 o
  -2  -1  10      347.39      354.10      6.00 o
  -1  -1  10      411.37      426.08      7.57 o
   0  -1  10      143.74      143.86      4.97 o
   1  -1  10      225.12      211.29      6.85 o
   2  -1  10       63.29       68.87      3.37 o
   3  -1  10      114.17      115.44      4.86 o
   4  -1  10        5.86        4.09      2.48 o
   5  -1  10       82.94       71.36      5.64 o
   6  -1  10        6.97       11.87      4.48 o
  -8   0  10        0.86       13.05      7.26 o
  -7   0  10       13.95        6.79      4.27 o
  -6   0  10       13.79       13.36      2.76 o
  -5   0  10       39.50       40.39      2.97 o
  -4   0  10       82.01       75.26      4.02 o
  -3   0  10        6.29        5.25      2.04 o
  -2   0  10      407.89      420.90      7.68 o
  -1   0  10      208.49      211.61      5.40 o
   0   0  10     1400.00     1447.28     19.34 o
   1   0  10      132.68      120.78      4.99 o
   2   0  10       11.36       13.28      3.32 o
   3   0  10      181.79      160.88      7.86 o
   4   0  10        4.31        5.28      3.25 o
   5   0  10       22.60       25.18      4.35 o
   6   0  10        0.43        1.70      3.80 o
  -8   1  10        4.32        0.22      4.65 o
  -7   1  10        3.71        6.62      4.51 o
  -6   1  10        0.02       -2.01      2.95 o
  -5   1  10       19.27       17.99      2.24 o
  -4   1  10       31.69       37.98      2.83 o
  -3   1  10       68.70       71.71      3.66 o
  -2   1  10       58.86       60.31      3.62 o
  -1   1  10      110.05      121.63      6.91 o
   0   1  10       92.35       99.27      4.39 o
   1   1  10      258.12      275.86      8.00 o
   2   1  10      109.59      119.26      6.71 o
   3   1  10       16.60       14.26      6.14 o
   4   1  10       24.58       11.51      5.06 o
   5   1  10       12.94       15.44      4.68 o
   6   1  10        0.42        2.95      6.59 o
  -8   2  10        2.84       -0.92      4.34 o
  -7   2  10        1.11        6.68      3.94 o
  -6   2  10        4.30        0.43      3.36 o
  -5   2  10        4.04        6.04      1.67 o
  -4   2  10       46.15       47.12      3.04 o
  -3   2  10      188.88      185.31      6.10 o
  -2   2  10       69.45       75.49      4.01 o
  -1   2  10       19.38       23.10      3.72 o
   0   2  10        4.32        4.64      2.70 o
   1   2  10       86.54      100.71      6.56 o
   2   2  10      491.26      446.95     17.30 o
   3   2  10      370.95      340.50     16.35 o
   4   2  10        0.01        0.31      4.30 o
   5   2  10        5.32       10.52      5.37 o
  -7   3  10        7.24        4.11      4.16 o
  -6   3  10        0.14       -2.13      3.47 o
  -5   3  10        2.96        2.41      3.55 o
  -4   3  10        0.56        2.17      1.88 o
  -3   3  10       26.79       21.48      2.48 o
  -2   3  10        3.37        4.09      2.61 o
  -1   3  10       25.57       30.06      5.53 o
   0   3  10      102.98       84.31     13.55 o
   1   3  10       21.34       23.92      5.47 o
   2   3  10      269.27      247.90     12.77 o
   3   3  10        0.21       -0.94      5.50 o
   4   3  10        3.07        0.63      6.96 o
  -7   4  10        4.73        5.00      4.28 o
  -6   4  10        1.12        5.21      3.70 o
  -5   4  10       27.08       25.48      6.68 o
  -4   4  10        4.52        7.28      2.23 o
  -3   4  10       11.09       11.38      2.16 o
  -2   4  10       82.47       89.93      5.37 o
  -1   4  10       65.79       65.08      7.29 o
   0   4  10      501.28      466.19     17.46 o
   1   4  10      129.79      124.15     27.44 o
   2   4  10        7.21        7.65      4.71 o
   3   4  10       41.73       42.03      7.60 o
   4   4  10        0.34        4.73      5.18 o
  -6   5  10        0.82        5.65      4.57 o
  -5   5  10       25.53       27.40      6.39 o
  -4   5  10        3.72        4.55      2.95 o
  -3   5  10       24.07       28.08      4.65 o
  -2   5  10      184.56      171.15      7.91 o
  -1   5  10        0.19        1.98      3.78 o
   0   5  10       57.37       52.58      7.19 o
   1   5  10       56.05       56.51      7.91 o
   2   5  10        1.81        4.30      4.88 o
  -5   6  10        1.93       -0.90      5.42 o
  -4   6  10       33.34       39.67      6.73 o
  -3   6  10        0.15        1.59      3.40 o
  -2   6  10        0.64       -0.41      4.20 o
  -1   6  10       18.44        3.89      5.45 o
   0   6  10       18.03       15.37      5.33 o
   1   6  10        6.50       14.10      5.43 o
   0  -9  11        2.62        2.41      5.19 o
   1  -9  11        1.69        7.45      5.30 o
   2  -9  11        2.22        9.83      6.42 o
   3  -9  11       38.71       36.29      8.95 o
  -2  -8  11       19.29       29.44      9.83 o
  -1  -8  11       10.58       15.28      5.61 o
   0  -8  11        1.29        0.22      5.35 o
   1  -8  11        0.06        0.10      4.44 o
   2  -8  11        1.46       -3.16      3.71 o
   3  -8  11       23.46       26.81      6.18 o
   4  -8  11        0.17        4.22      4.90 o
   5  -8  11       11.10       16.63      5.58 o
  -4  -7  11        4.71        6.66      5.64 o
  -3  -7  11        1.48        1.01      4.91 o
  -2  -7  11        1.87       -0.75      4.60 o
  -1  -7  11       92.36       96.46     14.06 o
   0  -7  11        2.16       -5.38      4.09 o
   1  -7  11      210.70      187.65     10.27 o
   2  -7  11        5.41        7.40      4.05 o
   3  -7  11       56.51       57.61      6.22 o
   4  -7  11       34.00       37.34     10.70 o
   5  -7  11        2.51        6.31      6.42 o
   6  -7  11        0.52        1.34      4.91 o
  -5  -6  11        0.00        1.20      4.37 o
  -4  -6  11        9.35       12.04      4.94 o
  -3  -6  11       58.37       69.34      8.53 o
  -2  -6  11        0.02       -4.68      4.16 o
  -1  -6  11      199.61      181.88     12.25 o
   0  -6  11       77.82       79.32      5.17 o
   1  -6  11       54.75       44.47      7.18 o
   2  -6  11        1.04        0.43      2.83 o
   3  -6  11        0.13       -1.87      2.08 o
   4  -6  11      126.21      111.32      8.22 o
   5  -6  11       23.22       19.47      5.27 o
   6  -6  11        0.65        1.25      3.43 o
  -5  -5  11        0.55        0.41      4.65 o
  -4  -5  11       62.25       57.38      9.17 o
  -3  -5  11       30.84       25.95      6.11 o
  -2  -5  11       13.47       11.13      4.34 o
  -1  -5  11      181.23      209.13      7.44 o
   0  -5  11        0.12        1.41      2.76 o
   1  -5  11      103.10       96.51      5.65 o
   2  -5  11       59.06       70.26      3.30 o
   3  -5  11      768.00      763.22     16.20 o
   4  -5  11       72.98       86.54      6.41 o
   5  -5  11       42.42       36.16      5.07 o
   6  -5  11        8.53       12.35      4.12 o
  -6  -4  11       17.64       27.89      6.06 o
  -5  -4  11       70.32       76.72      6.30 o
  -4  -4  11      238.16      274.30     16.48 o
  -3  -4  11       15.57       17.60      3.41 o
  -2  -4  11       68.38       75.15      3.50 o
  -1  -4  11       45.15       46.15      3.74 o
   0  -4  11       74.82       61.86      3.63 o
   1  -4  11        8.55       15.58      3.15 o
   2  -4  11       72.52       76.90      4.56 o
   3  -4  11     1054.90     1010.27     20.10 o
   4  -4  11        3.80        5.02      3.35 o
   5  -4  11       39.66       33.07      4.22 o
   6  -4  11        2.47        7.41      3.98 o
  -7  -3  11        0.02        0.89      3.86 o
  -6  -3  11        1.49        2.04      4.43 o
  -5  -3  11       29.09       34.35      4.63 o
  -4  -3  11        2.91        0.15      2.51 o
  -3  -3  11       13.90       15.96      2.68 o
  -2  -3  11       61.75       61.26      3.20 o
  -1  -3  11        5.98        4.62      1.78 o
   0  -3  11       70.54       86.90      9.36 o
   1  -3  11      448.52      441.19     10.21 o
   2  -3  11        0.32       -0.83      2.29 o
   3  -3  11       12.41        9.98      3.01 o
   4  -3  11        0.10        0.72      2.47 o
   5  -3  11        0.14       -0.23      3.50 o
   6  -3  11        1.27       -1.42      4.62 o
  -7  -2  11        0.06        0.86      3.34 o
  -6  -2  11        0.25       -3.50      4.02 o
  -5  -2  11        0.66       -2.26      2.63 o
  -4  -2  11        7.97        8.76      2.57 o
  -3  -2  11      136.06      136.98      5.39 o
  -2  -2  11       86.93       89.59      3.64 o
  -1  -2  11      400.49      413.17      7.68 o
   0  -2  11       19.02       16.29      2.69 o
   1  -2  11       78.35       80.82      4.69 o
   2  -2  11       49.78       43.32      4.52 o
   3  -2  11      240.99      250.22      9.44 o
   4  -2  11      322.47      329.20     11.15 o
   5  -2  11        3.69        0.00      2.99 o
   6  -2  11        0.27        1.84      4.05 o
  -7  -1  11        6.48        2.67      3.19 o
  -6  -1  11        0.25        1.61      3.34 o
  -5  -1  11        1.01        0.39      2.38 o
  -4  -1  11       40.82       42.38      3.26 o
  -3  -1  11       36.14       33.18      3.08 o
  -2  -1  11        0.03       -0.78      1.90 o
  -1  -1  11      646.23      628.28     10.14 o
   0  -1  11      170.32      164.48      5.52 o
   1  -1  11      328.57      307.84      8.29 o
   2  -1  11       33.00       32.85      3.11 o
   3  -1  11      113.35      113.67      6.20 o
   4  -1  11        0.27       -0.83      2.81 o
   5  -1  11        0.74        3.58      3.25 o
   6  -1  11       32.82       42.51      6.40 o
  -7   0  11       15.29       18.13      4.44 o
  -6   0  11       23.22       29.90      4.33 o
  -5   0  11        7.88        9.58      2.28 o
  -4   0  11      153.27      171.13      5.21 o
  -3   0  11       22.35       18.25      2.54 o
  -2   0  11       35.54       31.40      3.03 o
  -1   0  11        0.32        0.05      2.23 o
   0   0  11       14.61       14.69      2.27 o
   1   0  11       68.02       69.37      5.77 o
   2   0  11       21.94       17.49      4.90 o
   3   0  11      432.81      421.04     13.99 o
   4   0  11        0.04        1.41      3.34 o
   5   0  11       27.67       27.80      4.98 o
   6   0  11        0.02        0.71      3.80 o
  -7   1  11        1.40       -1.28      4.45 o
  -6   1  11        0.92        1.29      2.02 o
  -5   1  11        2.88        0.95      2.84 o
  -4   1  11       20.14       18.93      2.61 o
  -3   1  11       54.56       51.69      3.48 o
  -2   1  11      266.47      279.09      7.02 o
  -1   1  11      209.05      224.82     10.07 o
   0   1  11      140.35      140.15      6.78 o
   1   1  11       29.87       18.82      3.84 o
   2   1  11        5.04       -4.07      3.36 o
   3   1  11       21.79       20.15      5.53 o
   4   1  11        3.01       -1.72      4.25 o
   5   1  11       22.95       26.13      6.73 o
  -7   2  11        1.72       -6.81      5.69 o
  -6   2  11        2.59        9.94      3.86 o
  -5   2  11       25.18       28.02      2.64 o
  -4   2  11       11.72       10.40      2.28 o
  -3   2  11        0.06       -2.79      2.07 o
  -2   2  11       85.73       80.06      4.42 o
  -1   2  11       22.01       21.76      3.75 o
   0   2  11        1.05       -2.64      3.48 o
   1   2  11      134.28      129.67      8.40 o
   2   2  11       48.12       46.75      6.88 o
   3   2  11       29.63       32.98      9.54 o
   4   2  11       16.05       13.48      5.46 o
   5   2  11        6.68       -0.52      4.86 o
  -7   3  11        0.06       -5.76      3.84 o
  -6   3  11       17.66       19.43      4.41 o
  -5   3  11        4.23        2.59      1.80 o
  -4   3  11       19.03       11.40      2.61 o
  -3   3  11        4.52        3.45      1.93 o
  -2   3  11       16.00       18.66      3.53 o
  -1   3  11      118.73      129.55      6.78 o
   0   3  11        6.28        7.04      3.29 o
   1   3  11       90.62       99.48      9.22 o
   2   3  11        0.01       -0.48      3.96 o
   3   3  11        1.31        1.27      4.46 o
   4   3  11       30.24       23.03      8.32 o
  -6   4  11       10.04        8.03      8.15 o
  -5   4  11       22.68       19.74      4.64 o
  -4   4  11        2.78        4.60      2.94 o
  -3   4  11       13.58       17.77      3.96 o
  -2   4  11       56.78       59.37      5.18 o
  -1   4  11       21.30       23.72      4.58 o
   0   4  11       20.89       22.61      5.33 o
   1   4  11       13.97       13.17      5.07 o
   2   4  11        1.78        4.16      4.68 o
   3   4  11        7.63       14.11      5.87 o
  -6   5  11        6.58       11.97      7.10 o
  -5   5  11        3.40       -2.51      4.88 o
  -4   5  11        0.14        3.02      4.06 o
  -3   5  11       10.67       11.69      4.40 o
  -2   5  11       51.66       62.93      6.52 o
  -1   5  11        0.02        0.81      4.02 o
   0   5  11        0.40       -2.95      5.89 o
   1   5  11       18.74       21.20      5.90 o
   2   5  11        8.61        5.01      5.26 o
  -4   6  11       20.53       26.10      4.38 o
  -3   6  11        2.60        8.29      5.84 o
  -2   6  11       53.45       56.39      7.89 o
  -1   6  11       17.88       -2.22     16.83 o
   0   6  11        0.01       -4.18      5.16 o
   1  -9  12        0.81        2.38      5.28 o
   2  -9  12        0.01       -5.94      5.25 o
  -2  -8  12        3.90        3.96      5.78 o
  -1  -8  12        2.34        1.09      5.28 o
   0  -8  12       21.17       21.53      6.33 o
   1  -8  12       65.68       80.39     13.57 o
   2  -8  12       95.93       99.19      9.86 o
   3  -8  12        2.30        2.04      5.74 o
   4  -8  12        3.93        3.84      4.82 o
  -3  -7  12        2.60       -3.63      4.86 o
  -2  -7  12        3.21        5.97      5.29 o
  -1  -7  12       25.58       14.61     10.17 o
   0  -7  12        0.01        0.28      7.05 o
   1  -7  12        7.23       10.91      4.93 o
   2  -7  12       11.16        3.72      3.86 o
   3  -7  12        0.98        4.25      3.86 o
   4  -7  12        0.89       -2.09      4.18 o
   5  -7  12        0.08        1.89      4.93 o
  -4  -6  12        1.67        1.29      4.40 o
  -3  -6  12       20.53       19.33      9.40 o
  -2  -6  12        1.38       -4.88      4.67 o
  -1  -6  12       64.24       49.49      7.44 o
   0  -6  12        3.09        3.18      2.91 o
   1  -6  12       61.29       71.43      6.72 o
   2  -6  12       22.79       33.65      5.05 o
   3  -6  12        7.09        9.81      2.66 o
   4  -6  12        0.03       -0.15      2.56 o
   5  -6  12        2.60        9.30      3.73 o
   6  -6  12       32.72       32.26      7.58 o
  -5  -5  12       15.39       18.82      4.90 o
  -4  -5  12        1.08        0.63      3.84 o
  -3  -5  12      166.25      144.68      7.91 o
  -2  -5  12        0.13       -0.20      2.66 o
  -1  -5  12      312.59      273.97      8.00 o
   0  -5  12       73.19       57.37      8.05 o
   1  -5  12      281.12      271.56      8.05 o
   2  -5  12      185.56      147.84     11.75 o
   3  -5  12       80.23       91.45      5.52 o
   4  -5  12       14.69       11.76      4.66 o
   5  -5  12        0.01       -1.89      3.34 o
   6  -5  12       27.26       27.95      5.23 o
  -6  -4  12        0.38       -5.92      4.09 o
  -5  -4  12        5.91        7.16      3.90 o
  -4  -4  12       86.04       93.92      6.53 o
  -3  -4  12      112.00      112.94      4.97 o
  -2  -4  12        0.01       -0.09      2.04 o
  -1  -4  12        6.84        3.56      1.96 o
   0  -4  12       35.87       34.23      3.96 o
   1  -4  12       47.73       48.46      4.52 o
   2  -4  12       82.66       77.36      5.85 o
   3  -4  12       31.81       41.17      4.20 o
   4  -4  12        0.09       -4.64      3.23 o
   5  -4  12       40.18       36.99      7.66 o
   6  -4  12       22.62       34.70      5.86 o
  -6  -3  12       13.00        9.46      4.88 o
  -5  -3  12        0.34        0.98      3.47 o
  -4  -3  12        0.04        2.13      2.63 o
  -3  -3  12        0.08       -0.60      1.96 o
  -2  -3  12       21.48       16.23      2.39 o
  -1  -3  12      315.56      314.35      6.87 o
   0  -3  12      119.23      118.98      6.03 o
   1  -3  12      338.54      302.61      8.71 o
   2  -3  12        0.98       -1.57      2.95 o
   3  -3  12       73.88       76.72      5.93 o
   4  -3  12       10.20       13.31      4.13 o
   5  -3  12        3.18        4.83      3.97 o
   6  -3  12        0.02       -6.05      4.57 o
  -7  -2  12        1.04        0.99      4.36 o
  -6  -2  12        9.38       11.20      4.03 o
  -5  -2  12        0.83       -0.92      2.84 o
  -4  -2  12      113.03      110.24      4.86 o
  -3  -2  12       16.28       19.73      2.85 o
  -2  -2  12        0.25       -1.30      1.92 o
  -1  -2  12      134.88      140.98      5.43 o
   0  -2  12        7.17        6.82      2.83 o
   1  -2  12        3.95        1.56      1.48 o
   2  -2  12       20.64       20.07      4.04 o
   3  -2  12        2.24       -0.14      3.30 o
   4  -2  12       42.39       46.27      5.38 o
   5  -2  12       35.22       32.47      5.46 o
   6  -2  12        2.11       -2.72      6.42 o
  -7  -1  12        6.78        9.54      3.78 o
  -6  -1  12        0.49        1.73      3.46 o
  -5  -1  12        9.63        8.49      2.86 o
  -4  -1  12        8.51        8.73      2.48 o
  -3  -1  12      332.22      340.35      7.51 o
  -2  -1  12        3.78        6.77      2.19 o
  -1  -1  12      105.69      101.18      4.40 o
   0  -1  12      121.60      122.46      5.34 o
   1  -1  12      717.48      707.03     17.64 o
   2  -1  12      319.89      345.64     10.70 o
   3  -1  12      113.43      112.40      5.64 o
   4  -1  12        0.77        4.01      3.10 o
   5  -1  12       18.92       23.77      6.29 o
   6  -1  12       40.24       51.57     11.09 o
  -7   0  12        0.14       -0.89      2.31 o
  -6   0  12        5.24       -1.04      3.18 o
  -5   0  12       15.28       16.49      4.90 o
  -4   0  12       44.35       46.60      3.37 o
  -3   0  12      212.50      220.27      6.01 o
  -2   0  12       23.11       26.24      3.20 o
  -1   0  12       32.34       32.02      3.09 o
   0   0  12      398.19      423.11      8.94 o
   1   0  12      270.37      281.27      7.81 o
   2   0  12       44.79       37.76      6.34 o
   3   0  12      110.35      100.01      6.88 o
   4   0  12       35.58       28.78      4.91 o
   5   0  12        5.79        3.82      3.99 o
  -7   1  12        3.07        4.31      4.89 o
  -6   1  12       10.08       12.28      2.99 o
  -5   1  12        0.35        4.49      2.80 o
  -4   1  12       37.56       40.57      3.41 o
  -3   1  12        3.14        5.25      2.45 o
  -2   1  12       16.80       18.19      2.99 o
  -1   1  12        0.04        3.43      2.68 o
   0   1  12        0.25        2.69      2.90 o
   1   1  12      467.00      452.22     17.26 o
   2   1  12        3.49       10.80      4.50 o
   3   1  12        6.03        0.42      4.20 o
   4   1  12        0.02        6.08      4.74 o
   5   1  12        8.40        9.37      4.51 o
  -7   2  12        1.97       -3.86      4.18 o
  -6   2  12        9.09       12.18      4.12 o
  -5   2  12        0.15        0.07      2.65 o
  -4   2  12        3.66        1.19      2.17 o
  -3   2  12        1.40       -1.11      2.16 o
  -2   2  12       66.57       67.42      5.44 o
  -1   2  12       15.75       15.97      3.38 o
   0   2  12      145.61      148.19      7.56 o
   1   2  12       46.89       51.72      6.96 o
   2   2  12        0.04        0.07      4.18 o
   3   2  12       76.64       76.88      8.96 o
   4   2  12        1.15       -0.67      4.72 o
  -7   3  12        0.43       -4.28      4.51 o
  -6   3  12        2.69        6.56      4.18 o
  -5   3  12       59.25       62.15      4.52 o
  -4   3  12        9.08        4.25      3.61 o
  -3   3  12        0.91        0.62      2.50 o
  -2   3  12        9.63        7.40      3.30 o
  -1   3  12        0.97       -2.43      3.15 o
   0   3  12      325.10      307.69     16.88 o
   1   3  12      100.46       87.20      8.99 o
   2   3  12       43.42       40.66      7.22 o
   3   3  12       25.07       20.57      6.29 o
  -6   4  12        2.90        3.15      4.95 o
  -5   4  12        0.08        8.10      4.70 o
  -4   4  12        4.05       -0.56      4.64 o
  -3   4  12        5.04        7.45      3.68 o
  -2   4  12      142.48      138.24      8.02 o
  -1   4  12       12.90       11.24      6.76 o
   0   4  12        9.91        7.44      5.25 o
   1   4  12       13.58        9.10      4.95 o
   2   4  12       21.63       22.51      6.33 o
  -5   5  12        0.89        0.68      6.81 o
  -4   5  12      106.66      102.42      7.00 o
  -3   5  12       21.01       26.77      4.87 o
  -2   5  12       81.66       66.82     12.36 o
  -1   5  12       42.70       33.67      8.17 o
   0   5  12        1.53       -5.06      3.71 o
   1   5  12       38.36       46.82      7.62 o
  -2   6  12        1.39        0.39      4.96 o
  -1  -8  13        0.78       -1.35      5.08 o
   0  -8  13        0.27        1.72      4.90 o
   1  -8  13       32.18       30.15      6.88 o
   2  -8  13       27.87       31.31      7.05 o
   3  -8  13        0.83        7.39      6.23 o
   4  -8  13        0.74        0.29      5.84 o
  -3  -7  13        3.61       -1.73      4.57 o
  -2  -7  13        0.61       -3.34      7.69 o
  -1  -7  13        1.23        8.03      7.35 o
   0  -7  13       19.10        8.12      5.00 o
   1  -7  13       13.87        6.62      4.77 o
   2  -7  13        7.81        0.95      4.50 o
   3  -7  13       47.18       53.65     10.61 o
   4  -7  13       39.18       34.87      9.44 o
   5  -7  13        2.82        4.58      5.69 o
  -4  -6  13        6.31        9.31      6.22 o
  -3  -6  13       69.75       62.35      6.83 o
  -2  -6  13        4.03        0.05      5.63 o
  -1  -6  13      109.43      106.18      7.09 o
   0  -6  13        1.73        5.07      3.47 o
   1  -6  13        8.52        9.18      5.08 o
   2  -6  13        5.58        7.05      4.16 o
   3  -6  13        1.53        4.58      4.00 o
   4  -6  13        8.46        6.94      4.37 o
   5  -6  13       16.10       10.84      5.74 o
  -5  -5  13        2.53        7.37      5.76 o
  -4  -5  13        6.19        9.37      4.66 o
  -3  -5  13      134.03      130.43      8.61 o
  -2  -5  13       31.58       27.44      3.98 o
  -1  -5  13       46.63       52.97      4.54 o
   0  -5  13        3.74        6.92      5.67 o
   1  -5  13        1.57        2.67      3.58 o
   2  -5  13       66.48       73.19      6.75 o
   3  -5  13        7.26       11.86      4.30 o
   4  -5  13       10.63        7.93      3.30 o
   5  -5  13       43.73       46.14      8.24 o
   6  -5  13        9.31       13.57      4.95 o
  -6  -4  13        2.80        2.41      5.50 o
  -5  -4  13        1.92       -0.98      4.64 o
  -4  -4  13       20.25       25.31      4.57 o
  -3  -4  13       95.50      106.78      5.99 o
  -2  -4  13       14.90       11.06      2.46 o
  -1  -4  13      247.84      236.76      6.12 o
   0  -4  13       14.80       15.54      3.45 o
   1  -4  13      877.00      865.40     21.76 o
   2  -4  13        0.01       -1.20      3.53 o
   3  -4  13       73.66       70.61      6.79 o
   4  -4  13       25.10       21.85      5.19 o
   5  -4  13        3.17       -1.06      4.27 o
   6  -4  13        5.03        1.13      4.47 o
  -6  -3  13       42.39       46.62      6.54 o
  -5  -3  13       15.58       21.98      5.26 o
  -4  -3  13       16.68       22.86      3.76 o
  -3  -3  13        1.76        2.17      2.08 o
  -2  -3  13       38.78       42.58      3.07 o
  -1  -3  13       46.13       41.56      3.24 o
   0  -3  13      117.94      124.07      6.33 o
   1  -3  13     1081.78     1019.64     20.98 o
   2  -3  13        7.01        4.65      3.89 o
   3  -3  13      112.54      111.47      9.11 o
   4  -3  13       21.15       18.02     10.65 o
   5  -3  13       24.11       18.74      8.08 o
   6  -3  13        1.25        3.99      6.32 o
  -6  -2  13        3.48        5.11      4.28 o
  -5  -2  13        1.20        1.32      3.08 o
  -4  -2  13        0.53        6.12      2.70 o
  -3  -2  13      133.42      140.76      6.22 o
  -2  -2  13        0.67        0.17      2.10 o
  -1  -2  13      131.61      125.11      6.08 o
   0  -2  13       18.89       25.20      3.87 o
   1  -2  13        5.37       -0.95      2.70 o
   2  -2  13        7.30        6.23      5.46 o
   3  -2  13       14.36        8.81      4.00 o
   4  -2  13        1.22        1.78      4.37 o
   5  -2  13       14.65       12.17      5.50 o
  -7  -1  13        0.15       -0.83      4.16 o
  -6  -1  13       12.50       13.37      5.34 o
  -5  -1  13       20.63       17.53      5.10 o
  -4  -1  13       19.92       21.32      3.21 o
  -3  -1  13       21.03       29.43      4.10 o
  -2  -1  13       10.75        8.85      2.77 o
  -1  -1  13      184.57      194.03      7.36 o
   0  -1  13       78.46       63.52      4.76 o
   1  -1  13      165.14      148.54      7.60 o
   2  -1  13      241.31      223.21     12.72 o
   3  -1  13       51.34       41.80      6.88 o
   4  -1  13        1.07        4.02      4.96 o
   5  -1  13       40.58       21.96      6.32 o
  -7   0  13        1.10       -2.00      2.51 o
  -6   0  13        0.87       -0.33      2.95 o
  -5   0  13       14.74       12.97      3.30 o
  -4   0  13        1.76        2.03      2.57 o
  -3   0  13       74.72       71.92      4.37 o
  -2   0  13       82.44       82.71      6.22 o
  -1   0  13      331.46      343.94      8.13 o
   0   0  13      122.71      135.85      5.75 o
   1   0  13       44.60       38.09      6.19 o
   2   0  13       11.65        6.60      4.37 o
   3   0  13        0.47        4.93      5.44 o
   4   0  13       25.59       28.21      6.81 o
   5   0  13        0.02       -0.09      4.89 o
  -7   1  13        7.31       11.74      5.13 o
  -6   1  13       24.29       14.95      3.24 o
  -5   1  13        0.45        1.29      2.89 o
  -4   1  13        4.16        8.55      2.71 o
  -3   1  13        0.12        3.21      2.61 o
  -2   1  13      190.19      198.52     11.03 o
  -1   1  13      180.61      181.75      7.33 o
   0   1  13      105.71      103.08      8.90 o
   1   1  13      256.24      248.77     12.52 o
   2   1  13        0.85       -4.12      3.67 o
   3   1  13       50.51       51.83     11.43 o
   4   1  13        0.39        2.97      5.09 o
  -6   2  13        7.93        7.03     14.21 o
  -5   2  13        0.64        2.31      2.88 o
  -4   2  13       45.95       46.17      4.67 o
  -3   2  13       12.67       14.16      3.14 o
  -2   2  13        6.52        4.49      3.47 o
  -1   2  13      174.15      177.14      9.43 o
   0   2  13        6.49        0.02      3.78 o
   1   2  13       13.53        6.54      4.78 o
   2   2  13       11.61       11.53      5.45 o
   3   2  13        2.26        5.80      5.02 o
   4   2  13        1.18       -0.03      4.86 o
  -6   3  13       10.38        4.29      5.07 o
  -5   3  13        2.24        5.12      2.86 o
  -4   3  13       14.90        9.99      3.34 o
  -3   3  13       10.91       15.29      3.85 o
  -2   3  13        5.30        5.30      3.39 o
  -1   3  13        0.08       -3.97      5.21 o
   0   3  13       19.83       13.87      5.40 o
   1   3  13       80.74       86.23      9.39 o
   2   3  13        7.76       16.74      6.10 o
   3   3  13        1.13        1.80      7.93 o
  -5   4  13        0.05       -2.22      2.76 o
  -4   4  13        5.02        6.13      3.53 o
  -3   4  13       29.22       32.77      7.66 o
  -2   4  13       50.81       41.60      7.22 o
  -1   4  13       22.43       22.78      7.49 o
   0   4  13       12.47       13.53      5.16 o
   1   4  13        4.38        5.65      4.70 o
  -4   5  13        4.22        0.31      3.84 o
  -3   5  13        0.01       -0.19      4.57 o
  -2   5  13        2.06        3.41      5.25 o
  -1   5  13       10.22       12.45      6.52 o
   0   5  13        0.84       -1.75      5.06 o
  -1  -8  14        2.96       13.68      6.16 o
   0  -8  14        2.65        5.09      5.35 o
   1  -8  14       25.49       22.82      6.41 o
   2  -8  14        4.32        7.64      5.32 o
   3  -8  14       17.95       20.72      8.37 o
  -2  -7  14        6.87        1.27      6.12 o
  -1  -7  14       39.08       30.63      6.79 o
   0  -7  14       77.45       62.81     16.78 o
   1  -7  14        0.10       -5.25      3.65 o
   2  -7  14        0.26        3.36      9.54 o
   3  -7  14        1.26        1.25      4.65 o
   4  -7  14       13.44       24.32      8.37 o
  -4  -6  14        0.24        0.85      4.43 o
  -3  -6  14        5.34       -4.05      3.77 o
  -2  -6  14        0.11       -1.93      3.96 o
  -1  -6  14        6.74        4.72      3.59 o
   0  -6  14        0.59        3.98      3.49 o
   1  -6  14       32.86       51.81      7.60 o
   2  -6  14       39.54       27.54      6.43 o
   3  -6  14        1.17        8.52      5.01 o
   4  -6  14        4.07        5.59      4.93 o
   5  -6  14        3.85        2.72      6.03 o
  -4  -5  14        5.73        6.04      4.45 o
  -3  -5  14       72.83       82.31      7.20 o
  -2  -5  14       16.84       13.88      3.60 o
  -1  -5  14       26.83       26.32      3.66 o
   0  -5  14        3.42        4.04      4.15 o
   1  -5  14       17.79       16.54      9.00 o
   2  -5  14        2.03       -1.40      4.52 o
   3  -5  14        0.49        8.71      4.88 o
   4  -5  14       47.78       54.97      7.97 o
   5  -5  14       12.78       14.24      5.25 o
  -5  -4  14      107.38      119.33     14.79 o
  -4  -4  14        0.08       -0.56      3.25 o
  -3  -4  14      110.63      121.91      6.40 o
  -2  -4  14       31.42       39.52      4.42 o
  -1  -4  14      136.44      108.73      5.18 o
   0  -4  14      120.48      104.53      9.50 o
   1  -4  14       98.96       91.22      8.97 o
   2  -4  14        1.43        2.85      4.11 o
   3  -4  14       49.74       49.84      7.22 o
   4  -4  14       39.96       44.37      7.22 o
   5  -4  14        0.60        2.63      6.13 o
  -6  -3  14       32.45       41.36      6.52 o
  -5  -3  14        5.81       13.72      4.81 o
  -4  -3  14        0.01       -3.71      3.24 o
  -3  -3  14       40.27       41.63      4.22 o
  -2  -3  14       11.41       17.09      2.85 o
  -1  -3  14       73.47       73.93      5.94 o
   0  -3  14       23.43       26.93      5.96 o
   1  -3  14       10.04        3.89      7.01 o
   2  -3  14        0.01        1.11      4.27 o
   3  -3  14       69.52       58.43      7.69 o
   4  -3  14       38.74       36.82      6.97 o
   5  -3  14       17.34       22.64      6.19 o
  -6  -2  14        1.21        1.68      4.42 o
  -5  -2  14        0.49        6.41      3.94 o
  -4  -2  14       49.64       58.40      5.08 o
  -3  -2  14       29.90       27.89      3.47 o
  -2  -2  14        7.88       10.30      2.63 o
  -1  -2  14      357.26      332.87     13.72 o
   0  -2  14       11.56        4.21      3.81 o
   1  -2  14      163.41      138.88     10.79 o
   2  -2  14       42.56       36.59      6.29 o
   3  -2  14       39.46       39.57      6.86 o
   4  -2  14        3.73        0.78      7.64 o
   5  -2  14        7.03       11.13      5.40 o
  -6  -1  14        2.48        5.03      3.74 o
  -5  -1  14       11.02        9.79      3.62 o
  -4  -1  14        4.46        5.69      4.14 o
  -3  -1  14       33.87       36.39      3.64 o
  -2  -1  14       69.09       73.77      4.67 o
  -1  -1  14       79.82       83.12      6.91 o
   0  -1  14      118.51      101.81      7.48 o
   1  -1  14        1.31       -2.72      3.85 o
   2  -1  14       50.53       50.98     10.80 o
   3  -1  14        7.12        4.25      4.79 o
   4  -1  14        8.29       11.11      5.60 o
   5  -1  14        5.46        9.60      5.83 o
  -6   0  14        2.29        7.06      3.39 o
  -5   0  14       53.59       53.64      4.79 o
  -4   0  14        5.07        4.02      2.88 o
  -3   0  14      101.89      108.03      5.88 o
  -2   0  14      133.46      125.35      6.40 o
  -1   0  14      198.35      213.52      7.80 o
   0   0  14       14.73        8.26      3.87 o
   1   0  14      176.20      170.95     12.11 o
   2   0  14        2.03        0.55      4.44 o
   3   0  14       66.26       71.10      8.94 o
   4   0  14       89.24       86.76     10.07 o
  -6   1  14        7.99        6.94      3.53 o
  -5   1  14       41.01       43.00      4.76 o
  -4   1  14        4.88        8.01      3.50 o
  -3   1  14       10.95       13.47      3.20 o
  -2   1  14        0.28       -1.75      2.78 o
  -1   1  14        0.06        3.29      7.52 o
   0   1  14        2.00        4.72      4.42 o
   1   1  14       48.51       55.95      7.67 o
   2   1  14       11.78       14.68      5.36 o
   3   1  14        4.51        9.29      5.35 o
   4   1  14        2.70       12.69      5.81 o
  -6   2  14        2.56        2.78      4.39 o
  -5   2  14        0.04        3.08      4.17 o
  -4   2  14        7.12       11.47      3.62 o
  -3   2  14        4.13        4.40      3.29 o
  -2   2  14        9.90       13.73      3.52 o
  -1   2  14       88.72       93.18      8.86 o
   0   2  14       10.52       15.10     13.09 o
   1   2  14       39.60       35.70      6.93 o
   2   2  14        2.88        8.43      4.83 o
   3   2  14       19.79       14.88      8.17 o
  -5   3  14        0.20        4.06      3.37 o
  -4   3  14       18.93       21.82      4.07 o
  -3   3  14        0.46        2.95      3.37 o
  -2   3  14       18.56       16.25      5.66 o
  -1   3  14        0.76        2.02      7.20 o
   0   3  14        2.12        4.27      4.91 o
   1   3  14       21.46       17.68      5.89 o
   2   3  14        3.01        4.43      5.07 o
  -4   4  14        3.72       -1.93      5.89 o
  -3   4  14        1.11       -1.36      4.28 o
  -2   4  14       55.42       55.14      8.15 o
  -1   4  14       34.97       42.23      9.24 o
   0   4  14       17.86       12.79      5.42 o
   1  -8  15        1.96        7.38      5.68 o
  -2  -7  15        0.14       -4.93      4.78 o
  -1  -7  15       52.33       54.32      8.42 o
   0  -7  15       37.83       36.56      7.56 o
   1  -7  15        3.66        0.47      4.86 o
   2  -7  15        3.36        1.63      8.46 o
   3  -7  15       11.42       25.86      6.53 o
  -3  -6  15        0.06        4.63      4.41 o
  -2  -6  15        4.87       10.66      5.03 o
  -1  -6  15        0.26        1.58      5.00 o
   0  -6  15        0.04       -2.24      4.33 o
   1  -6  15       23.88       18.49      6.11 o
   2  -6  15        9.17       12.42      5.35 o
   3  -6  15        1.84       -3.10      4.34 o
   4  -6  15        6.74       19.65      7.78 o
  -4  -5  15        0.70        7.97      4.51 o
  -3  -5  15       14.68       20.03      4.23 o
  -2  -5  15        0.94        5.03      3.22 o
  -1  -5  15       31.07       47.64      6.14 o
   0  -5  15       46.95       53.52      8.42 o
   1  -5  15       22.92       29.95     12.31 o
   2  -5  15       44.63       43.22      7.25 o
   3  -5  15       51.02       42.51      7.12 o
   4  -5  15       46.79       49.46     15.37 o
  -5  -4  15       11.91       12.45      6.02 o
  -4  -4  15       31.60       29.47      4.56 o
  -3  -4  15        5.14        7.42      3.44 o
  -2  -4  15        0.41       -1.00      2.87 o
  -1  -4  15        1.65       -5.03      3.48 o
   0  -4  15       19.05       29.09      6.19 o
   1  -4  15       40.26       29.14      6.36 o
   2  -4  15        0.92        3.41      4.61 o
   3  -4  15        4.25       14.84      5.79 o
   4  -4  15       17.09       14.07      5.76 o
   5  -4  15        3.61       22.57      8.76 o
  -5  -3  15       48.10       49.64      6.58 o
  -4  -3  15       14.74       11.77      3.61 o
  -3  -3  15       46.18       52.15      5.34 o
  -2  -3  15       16.02       23.32      3.67 o
  -1  -3  15      720.42      728.92     17.50 o
   0  -3  15       22.77       21.26      5.52 o
   1  -3  15       15.69       10.68      5.08 o
   2  -3  15       64.44       72.28     10.70 o
   3  -3  15        2.92       -0.64      4.36 o
   4  -3  15        7.46       10.37      5.48 o
   5  -3  15       12.46       16.75     11.09 o
  -6  -2  15        0.31       -3.22      4.44 o
  -5  -2  15        0.01        4.47      3.91 o
  -4  -2  15        1.63        2.17      3.09 o
  -3  -2  15       91.10       87.52      5.56 o
  -2  -2  15      100.86       98.37      6.75 o
  -1  -2  15      310.65      287.83     11.56 o
   0  -2  15       14.20       18.05      5.66 o
   1  -2  15       30.18       40.21      7.39 o
   2  -2  15        4.10        1.82      4.71 o
   3  -2  15       13.52       14.75      5.60 o
   4  -2  15        0.00        2.54      4.98 o
  -6  -1  15       10.67       12.21      4.96 o
  -5  -1  15       59.48       49.22      6.41 o
  -4  -1  15       17.36       16.02      4.15 o
  -3  -1  15       55.62       54.95      5.38 o
  -2  -1  15       39.28       42.22      5.00 o
  -1  -1  15       54.40       53.45      7.15 o
   0  -1  15       39.04       24.87      4.90 o
   1  -1  15        0.78        2.85      4.54 o
   2  -1  15        5.63        2.95      4.43 o
   3  -1  15        6.03       16.63      5.71 o
   4  -1  15        4.61        7.84      5.63 o
  -6   0  15        6.24        6.88      3.91 o
  -5   0  15       12.76        9.33      3.59 o
  -4   0  15        3.83       -0.01      3.42 o
  -3   0  15        4.78        4.73      3.20 o
  -2   0  15        2.95        0.04      3.29 o
  -1   0  15      122.12      140.13     14.25 o
   0   0  15      326.04      319.85     12.27 o
   1   0  15      136.01      133.45     15.86 o
   2   0  15        0.69       -5.54      4.02 o
   3   0  15       28.58       25.25     15.62 o
   4   0  15       20.96       23.37      6.74 o
  -6   1  15        0.96       -0.88      3.37 o
  -5   1  15       13.19       19.44      4.17 o
  -4   1  15       26.82       27.90      4.31 o
  -3   1  15       62.96       59.59      5.77 o
  -2   1  15        7.76        6.85      4.14 o
  -1   1  15      335.25      332.65     17.50 o
   0   1  15        0.65        5.52      4.25 o
   1   1  15       12.15       12.97      9.15 o
   2   1  15       53.58       60.79      8.61 o
   3   1  15        0.70       -1.27      4.93 o
  -5   2  15        1.60        0.73      3.65 o
  -4   2  15       24.38       19.80      4.13 o
  -3   2  15        1.15        1.31      3.80 o
  -2   2  15       20.16       16.81      4.04 o
  -1   2  15      128.65      126.94     12.11 o
   0   2  15       13.08       12.76      9.24 o
   1   2  15       11.50       12.22      5.49 o
   2   2  15        2.66        1.10      4.50 o
  -4   3  15        0.49        1.55      3.98 o
  -3   3  15       14.98       25.39      6.81 o
  -2   3  15        4.86        0.67      5.00 o
  -1   3  15        0.20        2.24      5.84 o
   0   3  15        1.80       -1.21      4.39 o
   1   3  15        6.98       10.70      6.03 o
  -3   4  15        0.00        3.21      5.16 o
  -2   4  15        6.79        0.97      5.64 o
  -1   4  15       31.59       31.23      8.76 o
  -1  -7  16        2.44       -0.17      5.14 o
   0  -7  16        0.28        0.46      5.23 o
   1  -7  16       14.04       28.27      8.66 o
   2  -7  16        3.79        2.14      5.65 o
  -2  -6  16       71.19       90.14     10.42 o
  -1  -6  16        1.53        8.64      5.40 o
   0  -6  16        0.19        4.09      5.16 o
   1  -6  16        2.04       -0.68      7.30 o
   2  -6  16       48.41       47.84      7.84 o
   3  -6  16       41.31       48.96      8.21 o
  -3  -5  16        0.00        5.58      4.96 o
  -2  -5  16        0.40       -2.32      4.09 o
  -1  -5  16        6.58       10.09      4.21 o
   0  -5  16        0.11       -0.54      7.05 o
   1  -5  16       10.10        6.42      5.43 o
   2  -5  16        0.44       -6.94      7.39 o
   3  -5  16        2.13        9.78      5.64 o
   4  -5  16       10.96       23.20      6.36 o
  -4  -4  16        0.45        1.33      4.17 o
  -3  -4  16       32.79       43.95      7.72 o
  -2  -4  16       14.04       20.77      4.84 o
  -1  -4  16        0.22        3.43      4.27 o
   0  -4  16       34.34       37.71      7.09 o
   1  -4  16       20.05       15.97     14.55 o
   2  -4  16       80.08       80.64     17.95 o
   3  -4  16       48.35       64.61      9.24 o
   4  -4  16       35.31       47.84      8.15 o
  -5  -3  16       11.26       15.60      4.44 o
  -4  -3  16        1.06        6.63      4.04 o
  -3  -3  16      110.46      110.72      6.38 o
  -2  -3  16       73.61       73.18      9.24 o
  -1  -3  16        1.51        0.01      3.99 o
   0  -3  16       14.55       14.55      5.30 o
   1  -3  16        2.23       -4.29      4.22 o
   2  -3  16        3.65       -2.59      5.21 o
   3  -3  16        0.46        6.44      5.40 o
   4  -3  16        1.28       -3.23      4.60 o
  -5  -2  16        0.06        1.02      3.90 o
  -4  -2  16       25.50       42.50      5.31 o
  -3  -2  16      131.39      128.52      6.74 o
  -2  -2  16        6.39        7.42      4.01 o
  -1  -2  16        0.98        6.72      4.64 o
   0  -2  16        5.88        2.49      6.57 o
   1  -2  16       79.55       74.49      8.94 o
   2  -2  16       72.01      102.77     10.35 o
   3  -2  16       25.49       37.87      7.32 o
   4  -2  16       31.21       36.74      7.88 o
  -5  -1  16        5.40        3.76      6.01 o
  -4  -1  16       34.64       35.25      4.98 o
  -3  -1  16      183.75      182.52      9.34 o
  -2  -1  16        9.99       10.98      4.10 o
  -1  -1  16        0.22       -4.34      4.30 o
   0  -1  16        5.25        2.28      4.43 o
   1  -1  16        8.15       17.26      6.76 o
   2  -1  16        4.23        0.51     16.05 o
   3  -1  16       20.65       18.05      5.93 o
  -5   0  16       36.65       39.49     10.26 o
  -4   0  16        0.10        3.02      7.50 o
  -3   0  16        2.05       -1.29      4.01 o
  -2   0  16        0.01        0.56      3.47 o
  -1   0  16        5.22        8.87      4.31 o
   0   0  16        9.26       -0.90      6.76 o
   1   0  16        0.04       -5.62      3.91 o
   2   0  16        0.69       -2.87      4.64 o
   3   0  16        5.28        6.77      7.05 o
  -5   1  16       17.44       24.51      8.37 o
  -4   1  16       21.31       28.30      6.68 o
  -3   1  16      102.48       92.59      8.70 o
  -2   1  16       55.68       57.05      5.81 o
  -1   1  16        3.71        2.80      4.60 o
   0   1  16        2.11        0.68      6.23 o
   1   1  16       30.78       37.31      7.51 o
   2   1  16       30.50       38.36     11.87 o
  -4   2  16        3.59        6.78      4.59 o
  -3   2  16       37.25       45.09      6.77 o
  -2   2  16        4.59        7.59      6.13 o
  -1   2  16       16.75       15.34      5.22 o
   0   2  16        2.67        0.78      4.49 o
   1   2  16        2.68        8.98      5.45 o
  -3   3  16       31.74       33.67      7.78 o
  -2   3  16        0.62        1.26      5.55 o
  -1   3  16        6.52        1.85      5.84 o
  -1  -6  17        0.16       -3.90      4.95 o
   0  -6  17        2.12        1.57      5.23 o
   1  -6  17       12.23       18.25      6.52 o
   2  -6  17       53.57       61.94      8.82 o
  -3  -5  17        0.23        4.62      5.47 o
  -2  -5  17        2.55       -2.76      4.98 o
  -1  -5  17       27.77       35.33      5.85 o
   0  -5  17       40.51       36.10      6.24 o
   1  -5  17       27.41       40.42      7.91 o
   2  -5  17       27.45       24.19      6.88 o
   3  -5  17        1.44        8.04      5.57 o
  -3  -4  17        0.00       -1.78      3.87 o
  -2  -4  17        1.76        4.77      5.13 o
  -1  -4  17        0.58       -0.64      4.14 o
   0  -4  17        1.93       -3.29      4.47 o
   1  -4  17       34.94       38.74     17.32 o
   2  -4  17       29.99       46.87      8.08 o
   3  -4  17       44.61       62.54     13.96 o
  -4  -3  17        0.03        6.25      5.28 o
  -3  -3  17       19.42       17.98      5.01 o
  -2  -3  17        1.05        9.27      4.37 o
  -1  -3  17        2.92       -2.17      4.36 o
   0  -3  17       26.38       20.52      6.62 o
   1  -3  17       33.71       44.73      7.93 o
   2  -3  17       52.71       57.36      8.53 o
   3  -3  17        8.91        9.50      5.88 o
  -4  -2  17        1.70        7.29      4.11 o
  -3  -2  17      139.19      142.92      8.58 o
  -2  -2  17        0.63        4.09      4.39 o
  -1  -2  17        0.97       -1.59      5.88 o
   0  -2  17       10.26        3.20      4.72 o
   1  -2  17        7.13        1.49      5.33 o
   2  -2  17        6.22        7.18      5.45 o
   3  -2  17       31.88       33.19      7.64 o
  -4  -1  17        4.84       12.39      5.00 o
  -3  -1  17       36.99       46.34      8.11 o
  -2  -1  17        0.14       -4.91      3.35 o
  -1  -1  17       68.53       57.75     11.24 o
   0  -1  17       49.84       56.79      8.23 o
   1  -1  17       13.15       10.91      5.49 o
   2  -1  17        6.32        0.78      5.05 o
  -4   0  17        1.38        6.45      4.78 o
  -3   0  17        0.90        2.27      4.36 o
  -2   0  17        5.10        8.82      3.92 o
  -1   0  17        0.16       -1.51      6.18 o
   0   0  17        7.66        9.22      5.36 o
   1   0  17        3.38       -3.02      4.67 o
   2   0  17        0.00        1.24      5.09 o
  -4   1  17        0.56       -0.44      4.36 o
  -3   1  17       13.24       20.64      6.05 o
  -2   1  17       53.64       45.33      7.48 o
  -1   1  17        7.73        4.90      4.85 o
   0   1  17        4.70        7.51      5.30 o
   1   1  17       16.45       16.13     11.77 o
  -3   2  17       33.76       31.69      6.36 o
  -2   2  17        1.58       -3.99      5.16 o
  -1   2  17        4.43        9.73      6.91 o
  -1  -5  18        1.87        6.01      6.32 o
   0  -5  18       12.49        5.06      8.74 o
   1  -5  18        9.59       17.27      6.52 o
  -2  -4  18        8.28       15.24      4.98 o
  -1  -4  18        0.00        3.22      4.78 o
   0  -4  18        8.61        4.13      5.19 o
   1  -4  18        0.02        0.54      5.37 o
   2  -4  18       24.70       15.53      6.40 o
  -3  -3  18        0.85        4.14      5.19 o
  -2  -3  18       24.29        7.76      4.72 o
  -1  -3  18        9.56       13.57      6.59 o
   0  -3  18       11.57        9.54      5.90 o
   1  -3  18       11.51       20.62      6.66 o
   2  -3  18       20.63       15.54      6.57 o
  -3  -2  18        0.33       -0.75      6.13 o
  -2  -2  18        0.06       -4.40      4.23 o
  -1  -2  18        1.29       -4.89      4.25 o
   0  -2  18        8.56       15.23      5.97 o
   1  -2  18        2.48        9.22      5.87 o
   2  -2  18        0.05       -2.79      5.50 o
  -3  -1  18        5.04        2.23      7.78 o
  -2  -1  18        7.78        6.61      4.64 o
  -1  -1  18       13.77       12.74      6.08 o
   0  -1  18       10.75        2.79      4.98 o
   1  -1  18       19.08       24.26     18.58 o
  -3   0  18        5.26        2.53      5.27 o
  -2   0  18        5.81       13.23      6.91 o
  -1   0  18        5.83        2.01      4.79 o
   0   0  18        4.84        3.22      5.00 o
   1   0  18        8.28        2.64      5.89 o
  -2   1  18       18.88       13.23      7.20 o
  -1   1  18        6.89        6.91      6.71 o
   0  -4  19        2.23        1.46      5.78 o
  -1  -3  19        6.74       -1.64      4.49 o
   0  -3  19       31.71       28.57      7.40 o
  -2  -2  19        1.52        1.22      7.78 o
  -1  -2  19        0.10       -4.44      8.06 o
   0  -2  19        8.18        6.28      5.94 o
  -1  -1  19        3.63        2.66      5.39 o
 
